# Supplementary material for: Iontronic click-to-release enables electrically controlled delivery of drugs and biomolecules beyond charge and size limitations
Source: Nat Commun. 2026 Mar 31;17:4629. doi: 10.1038/s41467-026-70985-0 (PMC13199424; doi:10.1038/s41467-026-70985-0)
Supplement: Supplementary file 4 — Source Data [file 41467_2026_70985_MOESM4_ESM.xlsx]

## Sheet: Figure 2
	Iontronic transport and programmable delivery of charged tetrazine through a CEM-based IP
	All data were quantified via the C2R using fluorogenic rTCO-DMEDA-4MU (2) for selective detection of pumped tetrazine via 4MU release. Delivered amounts of 1, the applied charge, and the delivery rates were calculated using the equations provided in the Methods section.
	Delivered amount of aminoethyl tetrazine (1) as a function of total applied charge (current × time).
	Charge (mC)	Delivered 1 (nmol)	Standard error (nmol)
	0.21667	0.6612	0.21496
	0.43214	1.51559	0.57972
	0.57646	2.39557	0.70659
	0.81664	3.94425	0.18431
	Temporal control of delivery using alternating “ON” and “OFF” phases: ON phases involved application of +20, +10, or +5 nA for 16 h, each followed by a brief -20 nA pulse (1 h); OFF phases consisted of 0 nA for 7 h.
	Time (h)	Current (nA)	Concentration of 1 (µM) in target (150 µL)	Standard error (µM)
	0.01	20
	16	20
	16.01	-20
	17	-20
	17.01	0	49.8022	5.58921
	24	0
	24.01	10	52.2663	4.73845
	40	10
	40.01	-20
	41	-20
	41.01	0	86.2361	7.39458
	48	0
	48.01	5	86.2443	5.28395
	64	5
	64.01	-20
	65	-20
	65.01	0	100.485	11.5225
	Delivery rates of 1 (pmol min-1) corresponding to each “ON” phase.
	Dilvery rate of 1 (pmol.min-1)
	20 nA	10 nA	5 nA
	4.2626	3.34556	1.03577
	5.18326	3.27896	1.36808
	4.99116	3.56705	1.12838
	5.0709	3.62745	0.832062
	4.96941	2.95989	1.19945
	4.69031	2.15758	1.42815
	5.27207		0.128954
			0.81163

## Sheet: Figure 3
	Iontronic Tz delivery and prodrug activation via click-to-release enables localized cytotoxicity in vitro
	Dose-dependent cell viability of human glioblastoma cell line U87 after 72 h incubation with the key components of the C2R reaction: Prodrug 4 (0.01-1000 nM, grey curve); parent CA4 (0.01-1000 nM, blue curve); released CA4 (0.01-1000 nM 4 + 5 µM 1, dashed blue curve); Tz 1 (5 µM, purple data point).
		Cell viability (%)
	Concentration (nM)	Prodrug 4			Prodrug 4 + 1 (5 µM)			CA4			1
	5000										100.55	95.06	91.36
	1000	90.4	97.61	96.36	24.35	21.22	19.97	25.82	27.89	23.86
	100	107.71	89.05	101.26	22.32	33.48	26.89	28.09	25.31	24.14
	10	84.52	96.09	99.28	63.21	58.56	57.74	32.52	31.47	31.65
	1	87.31	95.39	95.4	90.04	91.31	88.03	87.89	91.06	92.56
	0.1	83.67	93.05	88.18	98.3	98.23	95.6	94.68	88.01	102.56
	0.01	92.58	91.58	86.11	79.55	98.56	89.79	92.61	96.49	88.57
	0	100.21	100.95	98.85	100.21	100.95	98.85	100.21	100.95	98.85
	Cell viability of U87 cells after operating iontronic devices delivering 1 for 1 h at +20 nA (active) and at -20 nA (reverse). GC = growth control (untreated). Statistical analysis was done via a Brown-Forsythe and Welch ANOVA and Dunnett’s T3 multiple comparison test, α = 0.05, ns = not significant, **** p<0.0001.
	Cell viability (%)
	GC	Active, 4 h	Reverse, 4 h
	107.16	26.97	103.21
	95.8	23.51	103.26
	96.39	31.17	107.16
	100.65	17.69	90.28
	92.92	21.46	90.71
	92.27	23.98	101.04
	101.44	24.57	96.36
	113.36	24.55	108.19
	107.16	31.64	112.73
	105.82		111.58
	106.15		116.16
	80.87

## Sheet: Figure 4
	Iontronic Tz delivery and click-to-release of bead-immobilized CA4-prodrug
	Cell viability of U87 cells after operating iontronic devices delivering 1 for 4 h at +20 nA (active) and at -20 nA (reverse) into transwells holding CA4-immobilized beads from (a). GC = growth control (untreated), “No Beads” = operation of iontronic devices delivering 1 at +20 nA, no beads in transwell present, “No Tz 1” = CA4-immobilized beads in transwell present with iontronic delivery of K+ …
	Cell viability (%)
	GC	No beads	No 1	Active, 4 h	Reverse, 4 h
	99.059	90.4001	96.0955	15.5692	99.5726
	95.5334	113.039	86.3618	24.2554	91.551
	101.077	111.82	87.5625	26.989	91.1565
	95.3035	110.873	102.355	12.2735	92.3838
	99.2889	104.509	89.4275	28.7262	82.1267
	101.639	108.408	103.53	22.978	91.2442
	94.1027		100.081	25.1496	113.643
	105.012		83.5516	36.7993
	109.559
	101.742
	91.9567
	105.727
	83.4417
	101.545
	112.328
	98.6959
	116.887
	118.114
	103.036
	115.747
	87.8251
	80.0665
	90.762
	91.551
	107.406
	98.3346
	110.439
	108.95
	98.6595
	88.1254
	96.466
	91.6187

## Sheet: Figure 5
	Iontronic click-to-release of bead-immobilized BSA.
	BSA release as a function of iontronic pumping duration of 1, quantified by SDS–PAGE and ImageJ analysis. Iontronically induced click-to-release (C2R) leads to time-dependent release of BSA with a rate of ~0.11 µg h⁻¹ at +20 nA active delivery.
	Time (minutes)	BSA released (µg)	Standard error (µg)
	60	0.118107	0.128973
	120	0.251635	0.06979
	240	0.449194	0.039034

## Sheet: Figure S1 
	Figure S1
	PBS (pH 7.4)								FluoroBrite DMEM + 10% FBS
	Time (seconds)	Absorbance (535nm)							Time (seconds)	Absorbance (535nm)
	5.04	0.0131606	0.0129927	0.0126882	0.0125703	0.0125914	0.0126885		10.15	0.0104921	0.0106041	0.0104061	0.0103342	0.0103813	0.0109893
	5.13	0.0131364	0.0129618	0.0126673	0.0125519	0.0125596	0.0126752		10.325	0.0104686	0.0105797	0.0103849	0.0103222	0.0103507	0.0109845
	5.22	0.013119	0.0129435	0.0126347	0.0125273	0.0125408	0.0126508		10.5	0.0104324	0.0105706	0.0103546	0.0103122	0.0103312	0.0109556
	5.31	0.0131057	0.012931	0.0126218	0.0125118	0.0125248	0.0126203		10.675	0.010428	0.0105522	0.010337	0.0102838	0.01031	0.0109335
	5.4	0.0130925	0.0129069	0.0126017	0.0125062	0.0125061	0.0126001		10.85	0.0104154	0.0105353	0.0103211	0.0102685	0.0102908	0.0109264
	5.49	0.0130746	0.0128761	0.0125854	0.0124851	0.0124837	0.0125825		11.025	0.010384	0.0105082	0.0103107	0.0102408	0.010276	0.0109016
	5.58	0.013056	0.0128628	0.0125748	0.0124679	0.012459	0.0125714		11.2	0.0103585	0.0104899	0.0102879	0.0102156	0.0102608	0.0108776
	5.67	0.0130294	0.0128508	0.0125501	0.0124471	0.0124469	0.012552		11.375	0.0103386	0.0104786	0.0102707	0.010196	0.0102429	0.0108584
	5.76	0.0130073	0.0128169	0.0125359	0.0124263	0.0124233	0.0125392		11.55	0.0103112	0.010462	0.0102576	0.0101779	0.0102209	0.0108451
	5.85	0.0129937	0.0128058	0.0125162	0.0124114	0.0123991	0.0125203		11.725	0.0102886	0.010441	0.0102346	0.0101658	0.0101967	0.0108227
	5.94	0.0129771	0.0127883	0.0124897	0.0123805	0.0123883	0.0125096		11.9	0.0102605	0.0104218	0.0102261	0.0101473	0.0101777	0.0108094
	6.03	0.0129535	0.0127798	0.0124752	0.0123712	0.0123799	0.0124885		12.075	0.0102371	0.0104126	0.0102091	0.0101247	0.0101705	0.0107921
	6.12	0.0129436	0.0127626	0.0124619	0.0123491	0.0123605	0.0124731		12.25	0.0102138	0.0103931	0.0101861	0.010105	0.0101388	0.010775
	6.21	0.012936	0.0127396	0.012437	0.0123249	0.0123353	0.0124544		12.425	0.0101927	0.0103822	0.0101651	0.0100824	0.0101332	0.0107554
	6.3	0.0129122	0.0127229	0.0124186	0.0123072	0.0123248	0.0124366		12.6	0.0101724	0.0103623	0.0101528	0.0100548	0.0101116	0.0107484
	6.39	0.0128891	0.0126987	0.0123978	0.0122917	0.0123138	0.0124081		12.775	0.0101645	0.0103431	0.0101285	0.0100511	0.0100924	0.0107232
	6.48	0.0128685	0.0126878	0.0123977	0.0122827	0.0122875	0.0123959		12.95	0.0101448	0.0103188	0.0101117	0.0100376	0.0100656	0.0106994
	6.57	0.0128561	0.0126776	0.0123772	0.0122726	0.0122697	0.0123775		13.125	0.0101269	0.0102989	0.0101	0.010006	0.0100581	0.0106778
	6.66	0.0128418	0.0126544	0.01237	0.0122578	0.0122469	0.0123587		13.3	0.0101123	0.010284	0.0100774	0.0099823	0.0100405	0.0106674
	6.75	0.0128255	0.0126408	0.0123423	0.012241	0.01224	0.0123494		13.475	0.0100808	0.0102679	0.0100656	0.0099626	0.0100286	0.0106513
	6.84	0.0128058	0.0126163	0.0123202	0.0122201	0.0122219	0.0123325		13.65	0.0100662	0.0102541	0.0100569	0.0099321	0.0100125	0.0106344
	6.93	0.0127908	0.0126051	0.0123104	0.0122007	0.0122005	0.0123131		13.825	0.0100453	0.0102405	0.0100377	0.0099298	0.0099892	0.01062
	7.02	0.0127641	0.0125884	0.0123021	0.012186	0.0121882	0.0122837		14	0.0100235	0.0102269	0.0100178	0.0099173	0.0099721	0.0106007
	7.11	0.0127399	0.012574	0.0122658	0.0121639	0.0121739	0.0122632		14.175	0.010004	0.0101995	0.0099864	0.009883	0.0099445	0.0105775
	7.2	0.0127417	0.0125531	0.0122533	0.0121508	0.012154	0.0122488		14.35	0.0099782	0.0101798	0.0099622	0.0098673	0.0099269	0.0105671
	7.29	0.0127219	0.0125476	0.0122448	0.0121374	0.0121427	0.0122248		14.525	0.0099647	0.0101603	0.0099452	0.0098552	0.0099067	0.0105469
	7.38	0.0127051	0.0125257	0.012225	0.012128	0.0121244	0.0122106		14.7	0.0099476	0.0101437	0.009923	0.009841	0.0098897	0.0105259
	7.47	0.0126865	0.0125183	0.0122054	0.0121071	0.0121085	0.0122059		14.875	0.0099138	0.0101287	0.0099093	0.0098259	0.0098745	0.0105043
	7.56	0.0126716	0.0125015	0.0122003	0.0121009	0.0120924	0.0121806		15.05	0.0099053	0.0101159	0.0098863	0.0098101	0.0098591	0.010476
	7.65	0.0126484	0.0124774	0.0121862	0.0120883	0.0120838	0.0121616		15.225	0.0098855	0.0100989	0.0098782	0.0098011	0.0098485	0.0104669
	7.74	0.0126353	0.0124683	0.0121688	0.0120577	0.0120691	0.0121511		15.4	0.0098694	0.0100924	0.0098459	0.0097692	0.0098291	0.0104677
	7.83	0.0126234	0.0124499	0.0121587	0.0120358	0.0120442	0.0121414		15.575	0.0098563	0.0100704	0.0098347	0.0097581	0.0098048	0.0104487
	7.92	0.0126035	0.0124426	0.0121342	0.012019	0.0120286	0.0121293		15.75	0.0098355	0.0100531	0.0098019	0.0097413	0.0097848	0.0104203
	8.01	0.0125866	0.0124329	0.0121207	0.0120072	0.012009	0.012105		15.925	0.0098261	0.0100453	0.009794	0.0097234	0.0097623	0.0104133
	8.1	0.0125776	0.0124203	0.0120934	0.0119974	0.0120095	0.0121059		16.1	0.0098106	0.0100294	0.0097812	0.009695	0.0097536	0.0104046
	8.19	0.0125638	0.0123941	0.0120899	0.0119838	0.0119923	0.012079		16.275	0.009797	0.0100005	0.0097603	0.0096797	0.0097328	0.0103849
	8.28	0.0125544	0.0123742	0.012072	0.0119777	0.0119678	0.0120615		16.45	0.0097763	0.0099845	0.0097427	0.0096668	0.009719	0.0103661
	8.37	0.0125346	0.0123558	0.0120527	0.0119662	0.0119568	0.0120488		16.625	0.0097586	0.0099738	0.0097231	0.0096489	0.0096982	0.0103423
	8.46	0.0125075	0.0123424	0.0120275	0.0119495	0.0119337	0.0120349		16.8	0.0097378	0.0099582	0.0097143	0.0096204	0.0096862	0.0103345
	8.55	0.0125003	0.0123259	0.0120153	0.0119441	0.0119208	0.0120145		16.975	0.0097044	0.0099432	0.0096997	0.0096058	0.0096606	0.0103196
	8.64	0.0124786	0.0123007	0.012004	0.0119189	0.0118978	0.0120074		17.15	0.0096898	0.0099249	0.0096841	0.0095936	0.0096392	0.0102964
	8.73	0.0124659	0.0122902	0.0119924	0.0118972	0.0118772	0.0120088		17.325	0.0096803	0.0099041	0.0096564	0.0095684	0.0096267	0.0102756
	8.82	0.0124434	0.0122904	0.011976	0.0118815	0.0118704	0.0119859		17.5	0.0096537	0.0098836	0.0096353	0.0095585	0.0096225	0.0102636
	8.91	0.0124285	0.0122698	0.0119625	0.011882	0.0118582	0.0119637		17.675	0.0096399	0.0098681	0.0096148	0.0095406	0.0096041	0.0102443
	9	0.0124206	0.0122535	0.0119307	0.0118594	0.0118656	0.0119473		17.85	0.0096229	0.0098455	0.0095876	0.0095242	0.0095932	0.0102163
	9.09	0.0123984	0.0122433	0.0119189	0.0118368	0.0118442	0.0119374		18.025	0.0095998	0.0098265	0.0095711	0.0095201	0.0095776	0.0101866
	9.18	0.0123855	0.0122287	0.0119146	0.0118263	0.0118265	0.0119054		18.2	0.0095834	0.0098093	0.0095614	0.0095044	0.0095652	0.010173
	9.27	0.0123772	0.0122055	0.0118915	0.0118287	0.0118134	0.0119027		18.375	0.009561	0.0098012	0.0095397	0.0094797	0.0095551	0.0101722
	9.36	0.0123636	0.0121747	0.0118856	0.0118071	0.0117974	0.0118831		18.55	0.0095429	0.0097843	0.0095277	0.0094625	0.0095264	0.0101578
	9.45	0.012338	0.0121547	0.0118784	0.0117916	0.0117725	0.0118752		18.725	0.0095387	0.009764	0.0095067	0.0094435	0.0095094	0.010126
	9.54	0.0123202	0.0121408	0.0118634	0.0117666	0.0117603	0.011858		18.9	0.009525	0.0097453	0.0094883	0.0094262	0.0094837	0.0101232
	9.63	0.0123026	0.0121334	0.0118366	0.0117584	0.0117531	0.011846		19.075	0.0095046	0.0097337	0.0094727	0.0094047	0.0094763	0.0100981
	9.72	0.0122813	0.0121128	0.0118295	0.0117431	0.0117255	0.0118319		19.25	0.009501	0.0097102	0.0094558	0.009397	0.0094588	0.0100855
	9.81	0.0122713	0.0121113	0.0118165	0.0117328	0.0117161	0.0118279		19.425	0.0094776	0.009698	0.0094443	0.0093798	0.0094488	0.0100596
	9.9	0.0122601	0.0121042	0.0117969	0.0117182	0.0117012	0.0118121		19.6	0.0094535	0.0096843	0.009425	0.0093663	0.0094307	0.0100518
	9.99	0.0122592	0.0120883	0.0117808	0.0117055	0.0116942	0.0117943		19.775	0.0094513	0.0096687	0.0094077	0.0093466	0.0094095	0.0100333
	10.08	0.0122343	0.0120585	0.0117729	0.0116871	0.0116874	0.0117755		19.95	0.0094283	0.009654	0.0093873	0.0093265	0.0094004	0.0100268
	10.17	0.0122232	0.0120504	0.011762	0.01168	0.0116782	0.0117705		20.125	0.0094034	0.0096208	0.009369	0.0093031	0.0093865	0.0100042
	10.26	0.0122088	0.0120274	0.0117456	0.0116671	0.0116504	0.0117554		20.3	0.0093868	0.009609	0.0093408	0.0092794	0.0093733	0.0099956
	10.35	0.0121921	0.0120288	0.01173	0.0116469	0.0116314	0.0117516		20.475	0.0093799	0.0095877	0.0093248	0.0092611	0.0093597	0.0099809
	10.44	0.0121769	0.0120092	0.0117226	0.0116426	0.0116067	0.0117244		20.65	0.0093417	0.0095684	0.0093119	0.009244	0.009323	0.0099597
	10.53	0.0121621	0.0119854	0.0117031	0.0116293	0.0115972	0.0117106		20.825	0.0093305	0.0095563	0.0092898	0.0092394	0.0093019	0.0099455
	10.62	0.0121466	0.0119735	0.0116908	0.0116149	0.0115831	0.0117056		21	0.0093302	0.0095316	0.0092699	0.0092252	0.0092924	0.0099251
	10.71	0.0121329	0.0119716	0.0116793	0.0115923	0.0115746	0.0116858		21.175	0.0093091	0.0095189	0.0092694	0.0092055	0.0092725	0.0099101
	10.8	0.0121134	0.0119475	0.0116712	0.0115824	0.0115594	0.0116726		21.35	0.0092919	0.0095019	0.0092509	0.0091928	0.0092566	0.0098961
	10.89	0.012099	0.0119379	0.011655	0.0115622	0.0115436	0.0116578		21.525	0.0092884	0.0094879	0.0092284	0.00918	0.0092428	0.0098895
	10.98	0.0121008	0.0119148	0.0116342	0.0115439	0.0115332	0.0116533		21.7	0.0092764	0.0094813	0.0092226	0.0091586	0.0092377	0.0098706
	11.07	0.0120817	0.011909	0.0116061	0.011527	0.0115274	0.011634		21.875	0.0092637	0.00946	0.009199	0.009139	0.0092308	0.009851
	11.16	0.0120648	0.0118855	0.011599	0.0115308	0.0115197	0.0116165		22.05	0.0092375	0.0094343	0.0091876	0.0091367	0.0092085	0.0098365
	11.25	0.0120516	0.0118649	0.0115984	0.0115136	0.0115078	0.0115898		22.225	0.0092199	0.0094197	0.0091727	0.0091218	0.009193	0.0098323
	11.34	0.0120403	0.0118516	0.0115819	0.0114995	0.0114818	0.0115878		22.4	0.0092006	0.0093955	0.0091525	0.0090962	0.0091695	0.0098146
	11.43	0.0120177	0.0118445	0.0115785	0.0114893	0.0114657	0.0115587		22.575	0.0091754	0.0093751	0.0091278	0.009085	0.009146	0.0097904
	11.52	0.0120022	0.0118271	0.0115552	0.0114765	0.0114493	0.0115555		22.75	0.009162	0.0093733	0.0091115	0.0090769	0.0091236	0.0097789
	11.61	0.0119862	0.0118277	0.0115447	0.0114511	0.0114359	0.01155		22.925	0.0091682	0.009339	0.0091016	0.0090631	0.0091073	0.009762
	11.7	0.0119796	0.0118137	0.0115244	0.0114385	0.0114208	0.0115371		23.1	0.0091447	0.0093249	0.0090915	0.0090437	0.0090987	0.0097585
	11.79	0.0119566	0.0117929	0.01151	0.0114297	0.0114065	0.0115221		23.275	0.0091261	0.0093094	0.0090744	0.0090352	0.009087	0.0097625
	11.88	0.0119597	0.0117714	0.0114917	0.0114143	0.0114049	0.0114995		23.45	0.0091055	0.0092918	0.0090498	0.0090097	0.0090803	0.0097417
	11.97	0.0119457	0.0117625	0.0114874	0.0114012	0.0113976	0.0114891		23.625	0.0090806	0.0092819	0.0090273	0.0089833	0.0090553	0.0097221
	12.06	0.011939	0.0117461	0.011463	0.0113942	0.0113803	0.0114686		23.8	0.0090617	0.0092664	0.0090168	0.0089661	0.0090391	0.0097028
	12.15	0.0119192	0.0117264	0.0114504	0.0113859	0.0113612	0.0114467		23.975	0.0090471	0.0092539	0.0090053	0.0089415	0.0090193	0.0096864
	12.24	0.0119054	0.0117193	0.011437	0.0113845	0.0113504	0.0114489		24.15	0.0090354	0.0092362	0.0089792	0.0089306	0.0089983	0.0096757
	12.33	0.0118841	0.0116988	0.0114393	0.0113653	0.0113338	0.0114325		24.325	0.0090147	0.009222	0.0089676	0.0089229	0.0090016	0.0096663
	12.42	0.0118671	0.0116985	0.0114161	0.0113465	0.0113169	0.0114323		24.5	0.0089857	0.0092049	0.0089618	0.0089045	0.0089806	0.0096573
	12.51	0.0118564	0.0116763	0.0113993	0.0113315	0.0113069	0.0114175		24.675	0.0089727	0.0091957	0.0089421	0.0088853	0.0089685	0.0096291
	12.6	0.0118522	0.0116635	0.0113933	0.0113236	0.0112888	0.0113981		24.85	0.0089606	0.0091778	0.0089285	0.0088648	0.0089415	0.0096071
	12.69	0.0118372	0.0116523	0.0113844	0.0112995	0.0112663	0.0113881		25.025	0.0089478	0.0091664	0.008914	0.0088436	0.0089252	0.009609
	12.78	0.0118205	0.011644	0.0113712	0.0112897	0.011273	0.0113671		25.2	0.0089234	0.009153	0.0088783	0.0088308	0.0089014	0.0095806
	12.87	0.0118153	0.0116217	0.0113407	0.0112778	0.0112712	0.0113635		25.375	0.008904	0.0091283	0.0088793	0.0088243	0.0088835	0.0095598
	12.96	0.0117924	0.0116071	0.0113337	0.0112683	0.0112442	0.0113381		25.55	0.0088812	0.0091121	0.0088705	0.0088028	0.0088674	0.0095521
	13.05	0.0117807	0.0115947	0.011321	0.0112506	0.0112311	0.0113303		25.725	0.0088697	0.0091018	0.0088501	0.0087821	0.0088477	0.0095407
	13.14	0.0117695	0.0115754	0.0113218	0.0112475	0.0112173	0.0113184		25.9	0.008859	0.0090963	0.0088226	0.0087702	0.0088429	0.0095393
	13.23	0.0117584	0.0115673	0.0113112	0.0112351	0.0111963	0.0112999		26.075	0.0088427	0.0090691	0.008822	0.0087635	0.0088234	0.0095294
	13.32	0.0117331	0.0115494	0.0112973	0.0112096	0.0111688	0.011275		26.25	0.0088253	0.0090512	0.0087999	0.008746	0.0088148	0.0094996
	13.41	0.0117096	0.011548	0.011285	0.0111996	0.0111638	0.0112791		26.425	0.0088082	0.0090371	0.0087883	0.0087152	0.0087878	0.0094905
	13.5	0.0116964	0.0115345	0.0112656	0.0111886	0.0111491	0.0112765		26.6	0.0087944	0.0090207	0.0087603	0.008704	0.0087769	0.0094756
	13.59	0.0116808	0.0115183	0.0112531	0.0111747	0.0111274	0.0112613		26.775	0.0087732	0.0090099	0.0087502	0.0086885	0.0087611	0.0094573
	13.68	0.0116772	0.0115065	0.0112326	0.01115	0.0111321	0.0112439		26.95	0.0087582	0.008988	0.008734	0.0086724	0.0087422	0.0094505
	13.77	0.0116683	0.0114898	0.0112165	0.0111438	0.0111158	0.0112316		27.125	0.0087398	0.0089785	0.0087281	0.0086587	0.0087235	0.0094392
	13.86	0.0116509	0.0114769	0.0112007	0.0111373	0.0111114	0.0112182		27.3	0.0087206	0.0089651	0.0087152	0.0086292	0.008711	0.0094225
	13.95	0.011643	0.0114614	0.0111893	0.0111072	0.0110981	0.0112009		27.475	0.0087067	0.008959	0.008696	0.0086095	0.0087081	0.0093973
	14.04	0.0116298	0.0114408	0.0111608	0.0111083	0.0110792	0.011188		27.65	0.0086955	0.0089444	0.0086788	0.0085949	0.0086805	0.0093874
	14.13	0.0116206	0.0114432	0.0111556	0.0110981	0.0110694	0.0111792		27.825	0.0086859	0.0089215	0.008664	0.0085781	0.0086765	0.0093831
	14.22	0.0115958	0.0114386	0.0111382	0.011094	0.011046	0.011165		28	0.0086692	0.0089058	0.0086592	0.008566	0.0086613	0.0093623
	14.31	0.0115831	0.011426	0.0111264	0.011086	0.0110435	0.0111526		28.175	0.0086497	0.0088738	0.0086364	0.0085475	0.0086408	0.0093499
	14.4	0.0115812	0.0114137	0.0111158	0.0110772	0.0110267	0.011138		28.35	0.0086314	0.0088722	0.0086225	0.0085403	0.0086319	0.0093393
	14.49	0.0115575	0.0114069	0.0111054	0.0110439	0.0110145	0.0111255		28.525	0.0086094	0.0088692	0.0086049	0.0085312	0.0086177	0.0093219
	14.58	0.0115513	0.0113945	0.0110943	0.0110422	0.0109943	0.0111173		28.7	0.0086	0.0088488	0.0085908	0.0085107	0.0086118	0.0093065
	14.67	0.0115282	0.0113646	0.0110785	0.0110203	0.0109902	0.0111016		28.875	0.008593	0.0088352	0.0085745	0.0084968	0.0085963	0.0092913
	14.76	0.0115162	0.0113554	0.0110573	0.0110007	0.0109815	0.0110976		29.05	0.0085842	0.008817	0.0085606	0.0084823	0.0085786	0.0092889
	14.85	0.0115087	0.0113431	0.0110468	0.0109913	0.0109747	0.0110832		29.225	0.008565	0.0088074	0.0085458	0.0084631	0.0085699	0.0092685
	14.94	0.0114928	0.0113273	0.0110348	0.0109747	0.0109634	0.0110684		29.4	0.0085454	0.0088041	0.0085341	0.0084475	0.0085592	0.009246
	15.03	0.0114911	0.0113115	0.011016	0.0109725	0.0109391	0.0110462		29.575	0.0085272	0.0087812	0.0085189	0.0084406	0.0085444	0.0092374
	15.12	0.0114789	0.0112991	0.0110088	0.0109613	0.0109319	0.0110405		29.75	0.0085062	0.0087491	0.0085023	0.008434	0.008533	0.0092182
	15.21	0.0114467	0.0112922	0.0110005	0.0109486	0.0109155	0.0110325		29.925	0.0084894	0.0087234	0.0084928	0.0084227	0.0085141	0.0092079
	15.3	0.0114375	0.0112707	0.0109908	0.0109234	0.010903	0.0110376		30.1	0.0084759	0.0087109	0.0084843	0.0084	0.0085077	0.0091932
	15.39	0.0114172	0.0112624	0.0109824	0.0109077	0.0108831	0.0110193		30.275	0.0084641	0.0086908	0.0084574	0.0083825	0.0084865	0.0091787
	15.48	0.0114064	0.0112548	0.0109744	0.0108961	0.0108736	0.0110119		30.45	0.0084479	0.0086895	0.0084394	0.0083707	0.0084803	0.0091498
	15.57	0.0113978	0.0112523	0.0109568	0.0108918	0.0108562	0.0109865		30.625	0.0084425	0.0086757	0.0084207	0.0083494	0.008463	0.0091289
	15.66	0.0113844	0.0112341	0.010944	0.0108591	0.0108606	0.0109673		30.8	0.008433	0.0086691	0.0083973	0.0083287	0.0084365	0.0091337
	15.75	0.0113699	0.0112122	0.0109365	0.0108506	0.0108577	0.0109592		30.975	0.0084172	0.0086417	0.0083807	0.0083109	0.0084267	0.009117
	15.84	0.0113638	0.011207	0.010923	0.0108523	0.010839	0.0109398		31.15	0.0084006	0.0086198	0.0083773	0.0082902	0.0084132	0.0091
	15.93	0.0113585	0.0111769	0.0109105	0.0108524	0.0108295	0.0109257		31.325	0.0083874	0.0086001	0.0083585	0.0082758	0.0083921	0.0090778
	16.02	0.0113468	0.0111816	0.0108962	0.0108304	0.0108138	0.010906		31.5	0.0083641	0.0085863	0.008352	0.008265	0.0083884	0.0090582
	16.11	0.0113303	0.01116	0.0108883	0.0108233	0.0107886	0.0108967		31.675	0.0083444	0.0085716	0.0083399	0.0082468	0.0083674	0.0090389
	16.2	0.0113102	0.0111462	0.0108821	0.0108116	0.0107789	0.0108838		31.85	0.0083293	0.0085598	0.0083181	0.0082296	0.0083575	0.0090339
	16.29	0.0113025	0.0111381	0.0108581	0.0108025	0.010761	0.0108726		32.025	0.0083234	0.008563	0.008302	0.0082154	0.0083373	0.0090135
	16.38	0.0112895	0.0111283	0.0108453	0.0107807	0.0107512	0.0108708		32.2	0.0083071	0.0085427	0.0082953	0.0082007	0.0083283	0.0089962
	16.47	0.0112768	0.0111146	0.0108343	0.0107806	0.0107377	0.0108626		32.375	0.0082964	0.008521	0.0082694	0.008192	0.0083159	0.0089971
	16.56	0.0112729	0.0111063	0.01082	0.010766	0.0107272	0.0108466		32.55	0.0082803	0.0085098	0.0082527	0.008164	0.0083153	0.008982
	16.65	0.0112644	0.0110923	0.0108003	0.0107478	0.0107145	0.0108229		32.725	0.0082691	0.0085145	0.0082536	0.0081508	0.0083001	0.0089521
	16.74	0.0112537	0.0110777	0.0107894	0.0107267	0.0107033	0.0108261		32.9	0.008258	0.0085014	0.0082416	0.008135	0.0082739	0.0089498
	16.83	0.0112455	0.0110522	0.0107776	0.0107239	0.0106877	0.0108091		33.075	0.0082296	0.0084857	0.0082234	0.0081261	0.0082542	0.0089448
	16.92	0.0112319	0.0110389	0.0107735	0.0107254	0.0106875	0.0107892		33.25	0.00823	0.0084769	0.0082188	0.0081151	0.0082366	0.0089172
	17.01	0.0112141	0.0110302	0.0107714	0.0107178	0.0106732	0.0107667		33.425	0.0082096	0.0084691	0.0081976	0.0081005	0.0082258	0.0089016
	17.1	0.0111988	0.011016	0.0107576	0.0106924	0.0106543	0.0107569		33.6	0.0081881	0.0084522	0.008186	0.0080814	0.0082107	0.0088903
	17.19	0.0111892	0.0110068	0.0107499	0.0106872	0.0106427	0.0107477		33.775	0.0081736	0.0084476	0.0081711	0.0080611	0.0081997	0.0088782
	17.28	0.0111669	0.0109987	0.0107252	0.0106713	0.0106284	0.0107347		33.95	0.0081619	0.0084412	0.0081598	0.0080475	0.0081867	0.0088713
	17.37	0.0111528	0.0109969	0.0107169	0.0106518	0.0106057	0.0107191		34.125	0.0081498	0.0084282	0.0081525	0.0080373	0.0081707	0.0088538
	17.46	0.0111382	0.0109903	0.010711	0.0106437	0.0106055	0.0107076		34.3	0.0081393	0.0084073	0.0081251	0.0080148	0.00816	0.0088365
	17.55	0.0111266	0.0109775	0.0106906	0.0106299	0.0105962	0.0106874		34.475	0.0081185	0.0083977	0.0081162	0.0080064	0.0081387	0.0088246
	17.64	0.0111126	0.0109611	0.0106798	0.0106185	0.0105942	0.0106762		34.65	0.0081047	0.0083821	0.0080954	0.0079944	0.0081278	0.008817
	17.73	0.0111112	0.0109426	0.0106613	0.0106172	0.0105683	0.0106689		34.825	0.0080936	0.0083758	0.0080803	0.0079874	0.0081105	0.0087952
	17.82	0.0110984	0.01093	0.0106388	0.0106093	0.0105552	0.0106474		35	0.0080768	0.0083637	0.008058	0.0079557	0.0081051	0.008781
	17.91	0.0110906	0.010903	0.0106284	0.0105941	0.0105502	0.0106434		35.175	0.008069	0.0083395	0.0080401	0.0079486	0.0080981	0.0087725
	18	0.0110689	0.0108946	0.0106258	0.0105744	0.0105214	0.010633		35.35	0.0080536	0.0083377	0.0080375	0.0079341	0.0080797	0.0087457
	18.09	0.0110517	0.010881	0.0106166	0.0105698	0.0105072	0.0106353		35.525	0.0080419	0.0083283	0.0080277	0.0079225	0.0080624	0.0087425
	18.18	0.0110379	0.0108692	0.0105958	0.0105565	0.0105043	0.0106276		35.7	0.0080161	0.0083079	0.0080082	0.007908	0.0080519	0.0087259
	18.27	0.0110258	0.0108667	0.0105969	0.0105329	0.0104935	0.0106022		35.875	0.008003	0.0082881	0.0079933	0.0078846	0.0080283	0.0087154
	18.36	0.0110132	0.0108616	0.0105887	0.0105194	0.0104856	0.010593		36.05	0.0079934	0.0082751	0.0079787	0.0078578	0.0080186	0.0086942
	18.45	0.0109872	0.0108387	0.0105624	0.0105103	0.0104687	0.0105731		36.225	0.0079693	0.0082587	0.007971	0.0078531	0.008002	0.0086893
	18.54	0.0109825	0.0108358	0.0105523	0.0105067	0.0104717	0.0105571		36.4	0.007949	0.0082387	0.0079505	0.0078332	0.0079909	0.0086755
	18.63	0.0109798	0.0108204	0.0105439	0.0104916	0.0104568	0.0105574		36.575	0.0079455	0.0082236	0.0079342	0.0078127	0.0079728	0.0086579
	18.72	0.0109619	0.0108107	0.0105251	0.0104912	0.0104483	0.0105403		36.75	0.0079271	0.0082112	0.0079252	0.0078009	0.0079563	0.0086599
	18.81	0.0109554	0.0107967	0.0105138	0.010485	0.0104309	0.0105254		36.925	0.0079064	0.0081955	0.0079085	0.0077955	0.0079355	0.0086282
	18.9	0.0109257	0.0107863	0.0104962	0.010464	0.0104197	0.0105202		37.1	0.0079063	0.0081718	0.0078786	0.0077717	0.0079224	0.0086203
	18.99	0.0109093	0.0107759	0.0104908	0.0104467	0.010398	0.0105005		37.275	0.0078924	0.0081598	0.0078676	0.0077636	0.0079158	0.0086042
	19.08	0.0109003	0.0107679	0.0104792	0.0104319	0.0103887	0.0104785		37.45	0.007882	0.0081496	0.007856	0.0077408	0.0079006	0.0086002
	19.17	0.0108822	0.0107595	0.010464	0.01042	0.0103777	0.0104833		37.625	0.0078775	0.0081357	0.0078382	0.0077247	0.007888	0.0085883
	19.26	0.0108733	0.0107548	0.0104482	0.0104102	0.0103619	0.0104838		37.8	0.0078638	0.0081277	0.0078422	0.0077126	0.0078687	0.0085649
	19.35	0.0108521	0.0107362	0.0104439	0.0103944	0.0103424	0.0104746		37.975	0.0078596	0.0081099	0.0078128	0.0077062	0.0078577	0.008554
	19.44	0.0108428	0.010725	0.0104219	0.010386	0.0103452	0.0104617		38.15	0.0078462	0.0081051	0.007788	0.0076911	0.0078451	0.008542
	19.53	0.0108323	0.0107186	0.0104124	0.0103777	0.0103455	0.0104338		38.325	0.0078212	0.008097	0.0077835	0.007677	0.007823	0.0085318
	19.62	0.0108229	0.0107085	0.0103925	0.0103538	0.0103312	0.0104126		38.5	0.0078079	0.0080859	0.0077853	0.0076597	0.007816	0.0085196
	19.71	0.0107973	0.0106886	0.0103796	0.0103478	0.0103212	0.010406		38.675	0.0077997	0.0080779	0.0077829	0.0076442	0.0077943	0.0085077
	19.8	0.0107922	0.0106713	0.010385	0.0103466	0.0103122	0.0103854		38.85	0.0077915	0.0080679	0.0077634	0.0076266	0.0077831	0.0084987
	19.89	0.0107871	0.010647	0.0103789	0.0103372	0.0102997	0.0103833		39.025	0.0077816	0.0080565	0.0077466	0.0076137	0.0077691	0.0084901
	19.98	0.0107829	0.0106451	0.0103653	0.0103215	0.0102792	0.0103699		39.2	0.0077432	0.0080457	0.0077327	0.0076058	0.0077565	0.0084744
	20.07	0.0107608	0.0106437	0.0103499	0.0103086	0.0102628	0.0103727		39.375	0.0077439	0.0080256	0.0077254	0.0075907	0.0077522	0.0084602
	20.16	0.0107515	0.0106265	0.0103304	0.0102966	0.0102302	0.0103508		39.55	0.0077227	0.0080032	0.00771	0.0075778	0.0077266	0.0084516
	20.25	0.0107359	0.0106171	0.0103352	0.0102763	0.0102278	0.0103397		39.725	0.0077038	0.0080004	0.0076881	0.0075752	0.0077168	0.0084322
	20.34	0.0107322	0.0106068	0.0103253	0.0102543	0.0102153	0.0103322		39.9	0.0076912	0.0079826	0.0076782	0.0075634	0.0077019	0.0084116
	20.43	0.0107217	0.0105957	0.0103115	0.0102481	0.0102106	0.0103216		40.075	0.0076789	0.0079668	0.0076656	0.0075636	0.0076829	0.008391
	20.52	0.0107096	0.0105807	0.0102929	0.0102363	0.0102033	0.0103022		40.25	0.0076622	0.0079566	0.0076457	0.0075516	0.0076709	0.0083871
	20.61	0.0106959	0.0105657	0.0102792	0.0102257	0.0101886	0.0102842		40.425	0.0076498	0.0079371	0.0076291	0.0075339	0.0076463	0.0083782
	20.7	0.0106881	0.0105514	0.0102684	0.0102224	0.0101855	0.010284		40.6	0.0076551	0.0079266	0.0076279	0.0075242	0.0076317	0.008365
	20.79	0.010678	0.0105412	0.0102638	0.0102145	0.0101732	0.0102615		40.775	0.0076331	0.0079131	0.0076172	0.007499	0.007617	0.0083527
	20.88	0.0106626	0.0105201	0.0102594	0.0102	0.0101677	0.0102465		40.95	0.0076235	0.0078912	0.0076069	0.0075012	0.0076135	0.0083306
	20.97	0.0106289	0.0105076	0.0102439	0.0101872	0.0101613	0.0102376		41.125	0.007608	0.0078681	0.0075872	0.0074833	0.0076026	0.0083078
	21.06	0.0106238	0.0105064	0.0102359	0.0101769	0.0101416	0.0102351		41.3	0.0076033	0.0078749	0.0075802	0.0074783	0.007588	0.0082983
	21.15	0.0106163	0.0104954	0.0102161	0.0101583	0.0101273	0.0102256		41.475	0.0075837	0.0078504	0.0075776	0.0074547	0.007577	0.0082841
	21.24	0.010607	0.0104836	0.0102018	0.0101664	0.0101187	0.010212		41.65	0.007578	0.0078432	0.007563	0.0074396	0.0075627	0.0082604
	21.33	0.0105845	0.0104729	0.0101891	0.0101527	0.0100996	0.0102072		41.825	0.0075723	0.0078165	0.0075518	0.0074317	0.0075457	0.0082407
	21.42	0.0105838	0.010462	0.0101737	0.0101391	0.0100942	0.0101998		42	0.0075523	0.0078169	0.0075339	0.0074147	0.0075427	0.0082304
	21.51	0.0105763	0.0104523	0.0101607	0.0101251	0.0100902	0.0101865		42.175	0.0075468	0.0078142	0.0075234	0.0074034	0.007529	0.0082142
	21.6	0.0105536	0.010437	0.0101585	0.0101122	0.0100876	0.0101751		42.35	0.007537	0.0078014	0.0075143	0.0073851	0.0075174	0.0082131
	21.69	0.0105556	0.010436	0.0101508	0.0101069	0.0100772	0.0101574		42.525	0.0075141	0.0077911	0.0075013	0.0073673	0.0075044	0.0082067
	21.78	0.0105365	0.0104219	0.0101405	0.0101092	0.010057	0.0101427		42.7	0.0075158	0.0077699	0.0074897	0.0073616	0.0074945	0.0081868
	21.87	0.0105189	0.0104098	0.0101216	0.0101	0.0100451	0.0101288		42.875	0.0075044	0.0077442	0.0074839	0.0073558	0.0074821	0.0081679
	21.96	0.0105182	0.0103992	0.0101186	0.0100827	0.010028	0.010122		43.05	0.0074922	0.0077429	0.0074643	0.0073488	0.0074663	0.0081476
	22.05	0.0105077	0.0103988	0.0101111	0.0100631	0.0100125	0.0101093		43.225	0.0074733	0.0077271	0.0074546	0.0073302	0.0074629	0.0081453
	22.14	0.0105008	0.0103842	0.0100967	0.0100434	0.00999819	0.0100949		43.4	0.0074617	0.0077145	0.0074424	0.0073077	0.0074438	0.0081272
	22.23	0.0104751	0.0103703	0.0100889	0.0100225	0.00999175	0.0100892		43.575	0.0074577	0.0076908	0.0074264	0.0073068	0.007427	0.008102
	22.32	0.0104648	0.010367	0.0100705	0.010015	0.00998567	0.0100741		43.75	0.0074388	0.0076851	0.007403	0.0072869	0.0074165	0.0080933
	22.41	0.0104676	0.0103477	0.0100601	0.0100118	0.00997905	0.0100685		43.925	0.0074153	0.0076638	0.007388	0.0072673	0.0074071	0.0080748
	22.5	0.0104576	0.0103346	0.0100475	0.0100079	0.00997074	0.0100579		44.1	0.007406	0.0076624	0.0073839	0.0072605	0.0073992	0.0080738
	22.59	0.0104391	0.0103269	0.0100321	0.00999194	0.00994874	0.0100456		44.275	0.0073871	0.007643	0.0073662	0.00725	0.007386	0.0080671
	22.68	0.0104195	0.0103131	0.01002	0.00998233	0.00994371	0.0100297		44.45	0.0073768	0.0076417	0.0073567	0.0072459	0.0073752	0.0080528
	22.77	0.0104105	0.0103012	0.0100194	0.00996613	0.00993445	0.0100103		44.625	0.0073565	0.007632	0.0073344	0.007235	0.0073509	0.0080407
	22.86	0.0103852	0.0102922	0.0100093	0.00995983	0.0099245	0.00999956		44.8	0.0073423	0.0076188	0.0073216	0.0072187	0.0073406	0.0080189
	22.95	0.0103773	0.0102807	0.00999604	0.00995054	0.00990658	0.0100026		44.975	0.0073298	0.007607	0.0073165	0.0072005	0.0073299	0.0080034
	23.04	0.0103556	0.010277	0.00999085	0.00993879	0.00989581	0.00998897		45.15	0.0073143	0.0075898	0.0073159	0.0071915	0.0073189	0.0079922
	23.13	0.0103517	0.0102686	0.00997651	0.00991931	0.0098866	0.00997839		45.325	0.0072885	0.0075699	0.0072976	0.007181	0.0073079	0.0079909
	23.22	0.010339	0.0102469	0.00995581	0.00991741	0.00987768	0.00997325		45.5	0.0072765	0.0075584	0.0072788	0.0071667	0.0073082	0.0079845
	23.31	0.0103395	0.0102334	0.00993887	0.00990158	0.00987109	0.00995721		45.675	0.0072615	0.0075494	0.0072696	0.0071488	0.0072907	0.0079693
	23.4	0.0103265	0.0102276	0.00992373	0.00988729	0.00986739	0.0099354		45.85	0.0072455	0.0075341	0.0072571	0.0071355	0.0072755	0.007967
	23.49	0.0103126	0.0102158	0.00992217	0.00988231	0.00985667	0.00992386		46.025	0.007224	0.0075179	0.0072518	0.0071173	0.0072617	0.0079498
	23.58	0.0103042	0.0102075	0.00990693	0.00988173	0.00985426	0.00991555		46.2	0.0072125	0.0074982	0.0072378	0.0071067	0.0072452	0.0079374
	23.67	0.0102905	0.0102002	0.00989613	0.00986548	0.00984037	0.00991145		46.375	0.0072124	0.0074878	0.0072156	0.0070977	0.0072347	0.0079223
	23.76	0.0102851	0.0101837	0.00988668	0.00985011	0.00981468	0.00989991		46.55	0.0071941	0.0074715	0.0071946	0.0070814	0.0072277	0.0079021
	23.85	0.0102726	0.0101647	0.00987583	0.00984857	0.00981979	0.00989369		46.725	0.0071847	0.0074566	0.0071889	0.0070814	0.0072249	0.007897
	23.94	0.0102586	0.0101494	0.00986985	0.00982955	0.00980854	0.00988393		46.9	0.007185	0.0074503	0.0071799	0.00705779	0.0072084	0.0078872
	24.03	0.0102505	0.0101425	0.00986141	0.00981195	0.0097982	0.00987083		47.075	0.0071727	0.0074397	0.0071584	0.00704997	0.0071961	0.0078704
	24.12	0.0102564	0.0101293	0.00984291	0.0097928	0.00978677	0.00986408		47.25	0.0071637	0.0074362	0.0071294	0.00705461	0.0071747	0.0078558
	24.21	0.0102346	0.0101155	0.00981844	0.00978335	0.00978457	0.00985199		47.425	0.0071551	0.0074251	0.0071347	0.0070437	0.0071628	0.0078369
	24.3	0.0102246	0.0101134	0.0098132	0.00977965	0.00976393	0.00984082		47.6	0.0071416	0.0074031	0.0071221	0.00701906	0.0071583	0.0078225
	24.39	0.0102074	0.0101013	0.00980732	0.00976933	0.00975303	0.0098091		47.775	0.0071286	0.0073927	0.007117	0.00700047	0.0071451	0.0078042
	24.48	0.0102022	0.0100801	0.00980248	0.0097593	0.00973933	0.00980145		47.95	0.0071246	0.0073837	0.0070958	0.00696909	0.0071325	0.0077995
	24.57	0.0102059	0.0100706	0.00978788	0.00975049	0.00973351	0.00978671		48.125	0.0071203	0.0073732	0.0070756	0.0069707	0.0071231	0.0077905
	24.66	0.0101937	0.0100632	0.00977581	0.00974213	0.00971124	0.00978404		48.3	0.0071053	0.0073543	0.00706732	0.00695158	0.0071068	0.0077763
	24.75	0.0101655	0.0100608	0.00977108	0.00973682	0.00970341	0.00977457		48.475	0.0070975	0.0073317	0.00705466	0.0069425	0.0070951	0.0077597
	24.84	0.010156	0.0100488	0.00975817	0.0097292	0.00969047	0.00976885		48.65	0.0070934	0.0073068	0.00704033	0.00693805	0.0070879	0.0077474
	24.93	0.010142	0.0100396	0.00974909	0.00970412	0.00967309	0.0097537		48.825	0.0070732	0.0073016	0.00702396	0.0069304	0.007093	0.0077395
	25.02	0.0101301	0.0100309	0.00974798	0.00968949	0.00967283	0.00975412		49	0.00706653	0.0072958	0.00701138	0.00691268	0.007072	0.007732
	25.11	0.0101226	0.0100132	0.00973825	0.00968187	0.00965728	0.00973915		49.175	0.00705016	0.0072733	0.00699952	0.00689926	0.00706552	0.0077159
	25.2	0.0101215	0.010005	0.00971796	0.00968127	0.00964902	0.00972261		49.35	0.0070495	0.0072526	0.00700365	0.00688885	0.00705466	0.0077062
	25.29	0.010113	0.00998431	0.00970298	0.00967132	0.00963966	0.00969854		49.525	0.00703562	0.0072553	0.00699899	0.00687969	0.00704226	0.0076945
	25.38	0.0100888	0.00996936	0.00970028	0.0096509	0.0096312	0.00968801		49.7	0.00703628	0.0072418	0.00698135	0.00685666	0.00702682	0.0076774
	25.47	0.0100809	0.00995446	0.0096856	0.00963858	0.0096171	0.00967886		49.875	0.00702934	0.0072318	0.00698678	0.00684591	0.00700995	0.0076778
	25.56	0.0100704	0.00994723	0.00967082	0.00963673	0.00961684	0.00967233		50.05	0.0070183	0.0072382	0.00697656	0.00682467	0.00700079	0.0076678
	25.65	0.0100606	0.00993696	0.00966862	0.00961726	0.00959824	0.00965212		50.225	0.00700537	0.0072279	0.00696729	0.00682301	0.00699817	0.0076557
	25.74	0.0100534	0.00993585	0.00965741	0.00959616	0.00959322	0.00963858		50.4	0.00699557	0.0072233	0.00695791	0.00681337	0.00698808	0.0076454
	25.83	0.0100292	0.00992365	0.00963292	0.00959547	0.00958071	0.00964482		50.575	0.00698633	0.007209	0.00694817	0.00679812	0.00697489	0.0076291
	25.92	0.0100119	0.00991619	0.00964339	0.00957574	0.00957138	0.00963625		50.75	0.00697462	0.0071875	0.00693185	0.00678931	0.00695913	0.0076192
	26.01	0.0100052	0.0099088	0.00962892	0.00956286	0.00956598	0.00962173		50.925	0.00697886	0.0071678	0.00691631	0.00678878	0.00694936	0.0076034
	26.1	0.00999721	0.00990229	0.00961657	0.00955361	0.00955776	0.0096075		51.1	0.00695712	0.0071505	0.00689889	0.00677477	0.00694936	0.0075955
	26.19	0.00999241	0.00987893	0.00960308	0.00954596	0.0095453	0.0095882		51.275	0.0069408	0.0071431	0.00688387	0.00675624	0.00693739	0.0075894
	26.28	0.00999032	0.00986194	0.0095833	0.00953346	0.0095402	0.0095832		51.45	0.00693765	0.007129	0.00687013	0.00674042	0.00692788	0.0075737
	26.37	0.00997185	0.00985792	0.00958026	0.00953563	0.00953007	0.00958254		51.625	0.00692666	0.0071219	0.00685348	0.00672604	0.00691692	0.0075616
	26.46	0.00997352	0.00983622	0.00956561	0.00952317	0.00951476	0.00956204		51.8	0.00692102	0.0071096	0.00684548	0.00671162	0.00691692	0.0075483
	26.55	0.00996695	0.0098178	0.00955646	0.00952447	0.00950495	0.00955607		51.975	0.00691072	0.0070939	0.00684374	0.00670738	0.00689489	0.0075462
	26.64	0.00994827	0.00981616	0.00955258	0.00950985	0.00948867	0.00955244		52.15	0.00690598	0.0070813	0.00682004	0.0066864	0.00688946	0.0075184
	26.73	0.00992971	0.0098078	0.00954081	0.00949705	0.00946852	0.0095581		52.325	0.006879	0.00706507	0.00680162	0.00668089	0.00687659	0.0075107
	26.82	0.00992709	0.00979547	0.00952806	0.00948682	0.00946651	0.00955231		52.5	0.00687815	0.00705628	0.00678801	0.00666432	0.00686621	0.0075028
	26.91	0.00990515	0.00980309	0.00952986	0.00947027	0.00945134	0.00953298		52.675	0.00685504	0.00704216	0.0067789	0.00665779	0.00685573	0.0074834
	27	0.00989581	0.00978216	0.00951159	0.00945832	0.00944089	0.00952092		52.85	0.00684988	0.00703946	0.00676453	0.00663778	0.0068341	0.0074742
	27.09	0.00989057	0.00977436	0.00949655	0.00944914	0.00942144	0.00950284		53.025	0.00684739	0.00702735	0.00675656	0.00663754	0.00681919	0.0074659
	27.18	0.00988927	0.00975465	0.00948565	0.0094313	0.00940938	0.00950387		53.2	0.00682685	0.00701255	0.00675082	0.00663223	0.006808	0.0074514
	27.27	0.00986704	0.00975057	0.00947637	0.00942884	0.00940238	0.00948235		53.375	0.00681784	0.00700511	0.0067267	0.00662577	0.0068068	0.0074427
	27.36	0.00985355	0.00972462	0.00947214	0.00943352	0.00939603	0.00947378		53.55	0.00679704	0.00699374	0.00671278	0.00660171	0.00679542	0.0074281
	27.45	0.00984103	0.0097151	0.00944933	0.00941293	0.00938882	0.00945892		53.725	0.00680045	0.00698371	0.00670712	0.00659087	0.00677112	0.0074157
	27.54	0.00983558	0.00970645	0.00944285	0.00939667	0.0093732	0.00945562		53.9	0.00679346	0.00697025	0.00669878	0.00658153	0.00676464	0.0073956
	27.63	0.00981632	0.00968793	0.0094272	0.00938202	0.00937216	0.00944972		54.075	0.00677811	0.0069621	0.00667679	0.00656181	0.00674489	0.0073922
	27.72	0.00981053	0.00967711	0.00942009	0.00937515	0.00936336	0.00944156		54.25	0.00676352	0.00695966	0.00666165	0.0065606	0.00673054	0.0073759
	27.81	0.0098073	0.00967375	0.00941345	0.00935699	0.00934914	0.00943389		54.425	0.00674764	0.00694351	0.00665231	0.00655589	0.00671366	0.0073722
	27.9	0.00980333	0.0096677	0.00941657	0.00934819	0.00932937	0.00942694		54.6	0.00674886	0.00692619	0.00664387	0.00653724	0.00670807	0.0073528
	27.99	0.00978518	0.00965836	0.00940407	0.0093327	0.00932451	0.00940973		54.775	0.00673753	0.00691811	0.00664342	0.00653374	0.00669111	0.0073433
	28.08	0.0097793	0.00964527	0.00938596	0.00933384	0.00930514	0.00938406		54.95	0.00672157	0.00690561	0.00663016	0.00651406	0.00667645	0.0073309
	28.17	0.00976899	0.00963397	0.00937555	0.00931513	0.00930876	0.00938319		55.125	0.00670892	0.00689619	0.00662799	0.00649877	0.00666747	0.007328
	28.26	0.00976044	0.00962588	0.00936484	0.00931679	0.00929568	0.00936336		55.3	0.00670005	0.00688387	0.00661079	0.00648541	0.00666414	0.0073223
	28.35	0.0097452	0.00960589	0.00935713	0.00929697	0.00929866	0.00935765		55.475	0.00669018	0.00687612	0.00659261	0.00647369	0.00665355	0.0073174
	28.44	0.00973171	0.00960044	0.00935284	0.00928907	0.0092822	0.00934843		55.65	0.00667658	0.00686039	0.00659751	0.00645803	0.00664146	0.0073068
	28.53	0.00971404	0.00959166	0.00934888	0.00927961	0.00926928	0.00934526		55.825	0.00666414	0.00685006	0.0066015	0.00645512	0.00662934	0.007294
	28.62	0.00970256	0.00958111	0.0093395	0.00926468	0.00925186	0.00934494		56	0.00664853	0.00683701	0.00658245	0.00643833	0.00661921	0.007283
	28.71	0.00969563	0.00956199	0.0093303	0.00925017	0.00924357	0.00933883		56.175	0.00664045	0.00682835	0.00656478	0.00643206	0.00660635	0.0072706
	28.8	0.00967971	0.00956328	0.00931174	0.00923857	0.00922729	0.00932528		56.35	0.00663304	0.00682396	0.00656597	0.00642164	0.00659777	0.0072483
	28.89	0.00966603	0.00956392	0.00929354	0.00922676	0.00923247	0.00929644		56.525	0.00662167	0.00681742	0.00655009	0.00641405	0.00657409	0.0072209
	28.98	0.0096596	0.00954893	0.00927369	0.00921841	0.0092163	0.00928965		56.7	0.0066124	0.00680162	0.00654144	0.0064014	0.00656163	0.0072154
	29.07	0.00964942	0.00954343	0.0092633	0.00919875	0.00921146	0.00928814		56.875	0.00660116	0.00679502	0.00652348	0.00639826	0.00655803	0.007209
	29.16	0.00964365	0.00952812	0.00925651	0.0091899	0.00919616	0.00926399		57.05	0.00658092	0.00678653	0.00652422	0.00639305	0.00653988	0.0072047
	29.25	0.00961361	0.00951262	0.00924956	0.00917149	0.00918652	0.00924972		57.225	0.00657433	0.00676204	0.00652073	0.0063932	0.00652374	0.007196
	29.34	0.00961615	0.00950834	0.00924031	0.00917413	0.00918129	0.00923418		57.4	0.00656435	0.0067528	0.00650517	0.0063804	0.00650692	0.0071753
	29.43	0.00960671	0.00950942	0.00922697	0.00916092	0.00916005	0.00923936		57.575	0.00657324	0.006745	0.00649149	0.00636234	0.00650639	0.0071742
	29.52	0.00958404	0.00948753	0.00921949	0.009154	0.00915719	0.0092252		57.75	0.00655615	0.00674076	0.00647787	0.00633854	0.00650303	0.0071554
	29.61	0.00957606	0.00947986	0.00921323	0.00914303	0.00913915	0.00921997		57.925	0.00654467	0.00673306	0.00646988	0.00632743	0.00649091	0.0071465
	29.7	0.00956789	0.00948037	0.00920869	0.00912229	0.0091304	0.00920739		58.1	0.00653644	0.00672657	0.00645512	0.00630824	0.00647848	0.0071445
	29.79	0.00956641	0.00946263	0.00921069	0.00911381	0.00911875	0.00920462		58.275	0.00652454	0.00671376	0.00644653	0.00629774	0.00647099	0.007131
	29.88	0.00956262	0.00946281	0.0091969	0.00911072	0.00912108	0.00918647		58.45	0.00649803	0.00669865	0.00643833	0.0062943	0.00647692	0.0071222
	29.97	0.00954953	0.00945646	0.00917215	0.00909524	0.00911038	0.00917595		58.625	0.00648755	0.00669304	0.0064178	0.00628973	0.00645433	0.0071117
	30.06	0.00953682	0.00943492	0.0091606	0.00908748	0.00910489	0.00916578		58.8	0.00647591	0.00668237	0.00640489	0.00628193	0.00644282	0.0070789
	30.15	0.0095365	0.00941951	0.0091523	0.00907702	0.00909601	0.00914958		58.975	0.00646615	0.00668245	0.00639193	0.00627542	0.00642865	0.00706984
	30.24	0.00952391	0.00940589	0.00914726	0.00908317	0.00907839	0.00914026		59.15	0.00645446	0.0066724	0.00639064	0.00626923	0.00641963	0.0070739
	30.33	0.00950588	0.00939202	0.00913548	0.00906761	0.00906418	0.00911934		59.325	0.0064484	0.00666118	0.00636961	0.00625258	0.0064072	0.00706189
	30.42	0.00949147	0.00938657	0.00912964	0.00906135	0.00905163	0.00910605		59.5	0.00644658	0.0066525	0.00636578	0.00624999	0.00639053	0.00703985
	30.51	0.00947241	0.00938345	0.00912808	0.00905293	0.00903357	0.00910605		59.675	0.00642703	0.00663654	0.00634372	0.00624993	0.006379	0.00702844
	30.6	0.00947008	0.00937108	0.00911442	0.00905071	0.00903011	0.00909923		59.85	0.00641323	0.00662209	0.00633611	0.0062396	0.00638122	0.00702309
	30.69	0.00944608	0.00935292	0.00909886	0.00903626	0.0090188	0.00909913		60.025	0.00639783	0.00660881	0.00633082	0.00622487	0.00636078	0.00700635
	30.78	0.00944259	0.00934473	0.00907564	0.00903698	0.00900652	0.00907918		60.2	0.00638466	0.00659611	0.00631828	0.00621451	0.0063483	0.00700293
	30.87	0.00943415	0.00933928	0.00906777	0.00902034	0.00900446	0.0090632		60.375	0.00637067	0.00658428	0.00630789	0.00620391	0.00632241	0.00699676
	30.96	0.00942339	0.00932887	0.00906172	0.00900536	0.00899884	0.00906336		60.55	0.00635917	0.00657544	0.00629308	0.00618923	0.0063113	0.00698895
	31.05	0.00942347	0.00932554	0.00904559	0.00898244	0.00899427	0.00904036		60.725	0.00635092	0.00657372	0.00628306	0.00617121	0.00632267	0.00697457
	31.14	0.00942157	0.00930474	0.00904403	0.00898381	0.0089779	0.00902792		60.9	0.00633082	0.00655758	0.00627146	0.00615284	0.00630385	0.00696451
	31.23	0.00940198	0.00929148	0.00903505	0.00897169	0.00895859	0.00901527		61.075	0.00632167	0.00653435	0.00625914	0.00614128	0.00629874	0.00695172
	31.32	0.00938752	0.0092864	0.00903304	0.00895619	0.00895278	0.00901035		61.25	0.00631506	0.00652684	0.00624935	0.00613111	0.00627883	0.0069479
	31.41	0.00936886	0.00927105	0.0090248	0.00894531	0.00894417	0.00899113		61.425	0.00630533	0.00652306	0.00623214	0.00612542	0.00626297	0.00694072
	31.5	0.00936209	0.00925995	0.00902356	0.00894246	0.00892706	0.00897531		61.6	0.00630332	0.00650845	0.00621594	0.00611572	0.00626038	0.00692852
	31.59	0.00935699	0.00925535	0.00900718	0.00893121	0.00891473	0.00896942		61.775	0.00628457	0.00649496	0.00621189	0.00610928	0.00625974	0.0069076
	31.68	0.00934423	0.00924491	0.00900499	0.00891677	0.00889902	0.00896723		61.95	0.00627587	0.00647671	0.00621263	0.00609648	0.00623312	0.00690326
	31.77	0.00933236	0.00923479	0.00899501	0.00891542	0.00889443	0.00896049		62.125	0.00627373	0.00647827	0.00620795	0.00608026	0.00623608	0.00688435
	31.86	0.00932855	0.00923189	0.0089681	0.00889947	0.00888814	0.00895453		62.3	0.00625787	0.00646266	0.00619272	0.00606553	0.00622696	0.00687699
	31.95	0.00932329	0.00921706	0.0089573	0.00890005	0.00887692	0.00896028		62.475	0.00624219	0.00644719	0.00617908	0.00605573	0.00622273	0.00686394
	32.04	0.00930728	0.00921104	0.00894837	0.00888828	0.00885842	0.00894254		62.65	0.00622471	0.00644518	0.00617641	0.00603462	0.0062074	0.00685102
	32.13	0.0093058	0.00919677	0.00894832	0.00887191	0.00884963	0.00892656		62.825	0.00621009	0.00643872	0.00617507	0.00602904	0.00618886	0.00685538
	32.22	0.00929282	0.00919053	0.00893242	0.00886417	0.00884345	0.00891222		63	0.00620893	0.00642193	0.00614927	0.00600978	0.00618017	0.0068529
	32.31	0.00927713	0.00917656	0.00892561	0.00884963	0.00882916	0.00889242		63.175	0.00620626	0.00641357	0.00614927	0.00600452	0.00617131	0.00683921
	32.4	0.0092577	0.00916269	0.00890789	0.00884194	0.00881879	0.00890045		63.35	0.0061928	0.0064	0.00612704	0.00599485	0.00614998	0.00681956
	32.49	0.00925036	0.00915194	0.00889842	0.00882985	0.00881076	0.00889345		63.525	0.00617755	0.006384	0.00612632	0.00598996	0.00614657	0.00682618
	32.58	0.00924602	0.00914087	0.0088976	0.00881166	0.00880266	0.00887906		63.7	0.00615928	0.00637432	0.00611271	0.00597416	0.00613454	0.00680815
	32.67	0.00923852	0.00913326	0.00888722	0.00880208	0.00878938	0.00886647		63.875	0.00615876	0.00635816	0.0060986	0.00597202	0.00611895	0.00680093
	32.76	0.00922528	0.00912618	0.00886974	0.00880042	0.00878281	0.00886755		64.05	0.00614845	0.00636007	0.0060801	0.00597152	0.00610732	0.00678555
	32.85	0.00921957	0.00912095	0.00886108	0.00878791	0.00877587	0.00885102		64.225	0.00613246	0.00634507	0.0060696	0.0059614	0.0060885	0.00677914
	32.94	0.00921091	0.00911368	0.00884661	0.00877806	0.00876642	0.00883547		64.4	0.00611208	0.00634248	0.00605412	0.00594459	0.00608036	0.00676122
	33.03	0.00919936	0.00909258	0.00884968	0.00878297	0.00876349	0.00882222		64.575	0.00611424	0.00634185	0.00605142	0.0059219	0.00606083	0.00677401
	33.12	0.00918237	0.00908161	0.008836	0.00878247	0.00875515	0.00881829		64.75	0.00609638	0.00632899	0.00603678	0.00591365	0.00606226	0.00675092
	33.21	0.00917201	0.00907591	0.00882407	0.00876227	0.00874232	0.00880395		64.925	0.00608456	0.00630223	0.00601514	0.00590274	0.00605438	0.00674515
	33.3	0.0091597	0.00906809	0.00882584	0.00874633	0.00872976	0.00880776		65.1	0.00607042	0.00630554	0.00601178	0.00589566	0.00604344	0.00673936
	33.39	0.00914517	0.0090473	0.00881367	0.00873799	0.00872392	0.00879762		65.275	0.00606028	0.0063099	0.00600478	0.00588465	0.00603295	0.00671906
	33.48	0.00913836	0.00903653	0.00880662	0.00873572	0.00871099	0.00879757		65.45	0.0060542	0.00629322	0.00601231	0.00586756	0.00601226	0.00672152
	33.57	0.00913003	0.00904688	0.00879482	0.00871981	0.00870323	0.00878933		65.625	0.00606096	0.00627796	0.00599453	0.00585858	0.00599392	0.00672017
	33.66	0.0091163	0.00902889	0.0088024	0.00869727	0.0086979	0.00877426		65.8	0.00605795	0.00627273	0.00598304	0.00584365	0.00598433	0.00671125
	33.75	0.00910372	0.00901352	0.00877943	0.00868993	0.00869993	0.00876286		65.975	0.00603866	0.00626352	0.00597133	0.00584024	0.00597778	0.00670678
	33.84	0.00910106	0.00900861	0.00876148	0.00867895	0.00868518	0.00874456		66.15	0.00602259	0.00625102	0.00595912	0.0058338	0.0059661	0.00668325
	33.93	0.00909049	0.0090005	0.00874879	0.00866887	0.0086741	0.00872677		66.325	0.00600465	0.006236	0.00594568	0.00581996	0.00596391	0.00666459
	34.02	0.00908286	0.00898619	0.00874214	0.00866937	0.00866758	0.00871442		66.5	0.00598872	0.00622762	0.005934	0.00582466	0.00594951	0.00665175
	34.11	0.00908082	0.00897829	0.008733	0.0086655	0.00864607	0.00870703		66.675	0.00597846	0.00621977	0.00593064	0.00580694	0.00595334	0.00663876
	34.2	0.00907818	0.00897079	0.00871825	0.00866684	0.0086381	0.00869196		66.85	0.00598142	0.00621149	0.00590565	0.00579574	0.00594298	0.006635
	34.29	0.00906658	0.00894396	0.00871184	0.0086504	0.00862647	0.00868336		67.025	0.00596087	0.00619999	0.00589529	0.00579497	0.00594615	0.00662209
	34.38	0.00903711	0.0089377	0.00870574	0.00863998	0.00861578	0.00868373		67.2	0.0059554	0.00618152	0.00588045	0.00577649	0.00593043	0.00661738
	34.47	0.00903684	0.00894116	0.00870666	0.00861467	0.00860388	0.00866922		67.375	0.00594594	0.0061678	0.00587273	0.00574596	0.00591484	0.00659571
	34.56	0.00903832	0.00893076	0.00869347	0.0086152	0.00858594	0.00866937		67.55	0.00594187	0.0061661	0.00587374	0.00574041	0.0059014	0.0065996
	34.65	0.00902168	0.00891457	0.00867901	0.00859457	0.00858554	0.00866206		67.725	0.00593561	0.00616095	0.00586674	0.00573154	0.00588975	0.00657653
	34.74	0.00901904	0.00892096	0.00866528	0.00859726	0.00859285	0.0086451		67.9	0.00592306	0.00615579	0.0058446	0.00572126	0.00587181	0.00656356
	34.83	0.00900232	0.00891423	0.0086557	0.00857686	0.00857623	0.00863618		68.075	0.00590967	0.0061481	0.0058395	0.00571231	0.00586423	0.00657211
	34.92	0.00899012	0.0088976	0.00864393	0.00857837	0.00855605	0.00861797		68.25	0.00588444	0.00614343	0.0058356	0.00571044	0.00585287	0.00655488
	35.01	0.00898133	0.00887816	0.00863966	0.00857177	0.00854164	0.00861433		68.425	0.00587551	0.00613053	0.00581679	0.00570151	0.00585274	0.00653948
	35.1	0.00896879	0.00888355	0.00863605	0.00855573	0.00853513	0.0085943		68.6	0.00585971	0.00611628	0.0058166	0.00569037	0.00584051	0.00654118
	35.19	0.00895239	0.00886275	0.00862256	0.00855066	0.00852716	0.00857929		68.775	0.00584722	0.00611041	0.0058021	0.00568749	0.00582796	0.00653181
	35.28	0.00893269	0.00885187	0.00861546	0.00853177	0.00851666	0.00857837		68.95	0.00583987	0.0061092	0.00578745	0.00567065	0.00581705	0.00651686
	35.37	0.00892934	0.00884358	0.00860984	0.00852468	0.00850893	0.00857494		69.125	0.00581866	0.00609987	0.00577612	0.00564696	0.00580263	0.00650631
	35.46	0.00892207	0.00884073	0.00859	0.00850867	0.00849656	0.00855874		69.3	0.00581748	0.00608107	0.0057716	0.00563762	0.00580842	0.00649139
	35.55	0.0088991	0.00882019	0.00858309	0.00849972	0.00848714	0.00855196		69.475	0.00580282	0.00605935	0.00576832	0.00562178	0.00579632	0.00648102
	35.64	0.00889728	0.00880746	0.00856481	0.00850015	0.00848999	0.00854679		69.65	0.00579001	0.00604101	0.00575401	0.00562531	0.00579046	0.00647993
	35.73	0.00889195	0.00879165	0.00856029	0.00848015	0.00848316	0.00853565		69.825	0.00578026	0.00603744	0.00574052	0.00561774	0.00578805	0.00646279
	35.82	0.00890246	0.00878738	0.00855378	0.00847762	0.00846153	0.00852109		70	0.00577704	0.00601017	0.00573373	0.00559416	0.00577538	0.00645917
	35.91	0.00890179	0.00877373	0.00853642	0.00846981	0.0084476	0.0085107		70.175	0.00576972	0.00600803	0.00573064	0.00558637	0.00576119	0.0064525
	36	0.00888511	0.00876711	0.00853254	0.00846206	0.00844604	0.00850634		70.35	0.0057608	0.00599667	0.00571305	0.005575	0.00575715	0.00644282
	36.09	0.00887354	0.00875145	0.00852758	0.00845303	0.00843259	0.00849471		70.525	0.00575285	0.00599701	0.00570782	0.00556196	0.00574012	0.00643092
	36.18	0.00886238	0.00874736	0.00852494	0.00844776	0.00842792	0.0084887		70.7	0.00573347	0.00599062	0.00570204	0.00554841	0.00571884	0.00642066
	36.27	0.00884661	0.00873889	0.00851028	0.00845087	0.00841577	0.00849155		70.875	0.00572475	0.00598792	0.00568857	0.00552379	0.0057107	0.00641796
	36.36	0.00884772	0.00873319	0.00850112	0.0084375	0.0083987	0.00847073		71.05	0.00569932	0.00597202	0.00565747	0.00551809	0.00569636	0.00639008
	36.45	0.00883228	0.00873171	0.00849434	0.0084255	0.00840253	0.00845926		71.225	0.00570239	0.00595262	0.00565116	0.00551574	0.00568976	0.00640053
	36.54	0.00882734	0.00870331	0.008484	0.00841608	0.00838256	0.00844673		71.4	0.00569861	0.00594945	0.00563923	0.00551157	0.00566917	0.00639455
	36.63	0.00881483	0.0087059	0.0084668	0.00840345	0.00838478	0.00843927		71.575	0.00569534	0.00595046	0.00563112	0.00551122	0.00566816	0.00637363
	36.72	0.00880414	0.00869714	0.00845686	0.00839222	0.00836864	0.00842189		71.75	0.00568527	0.00592869	0.00563653	0.00549958	0.00566125	0.00635724
	36.81	0.00878545	0.00868658	0.00844404	0.00838633	0.00836062	0.0084136		71.925	0.00567614	0.00591635	0.00561774	0.00548401	0.00565626	0.00636131
	36.9	0.00878886	0.00867183	0.00844997	0.00838515	0.00835424	0.00841484		72.1	0.00566434	0.00589926	0.0055992	0.00546963	0.00564464	0.00635065
	36.99	0.0087765	0.00866827	0.00844035	0.00837328	0.00834069	0.0084		72.275	0.00564123	0.00588098	0.00558788	0.00546184	0.00563648	0.00634378
	37.08	0.00876388	0.00864581	0.00843497	0.00835358	0.00833256	0.00839222		72.45	0.00563962	0.0058847	0.00557904	0.00546076	0.00562449	0.0063259
	37.17	0.00874095	0.00865391	0.00842297	0.00835079	0.00832547	0.00837737		72.625	0.00562896	0.00588	0.00556856	0.00544004	0.00562397	0.00630752
	37.26	0.00874034	0.00864359	0.00840688	0.00833599	0.00831751	0.00838364		72.8	0.00561882	0.00587395	0.00554834	0.00542569	0.00561404	0.00630136
	37.35	0.00872355	0.0086366	0.00839119	0.00832009	0.00830664	0.00837085		72.975	0.00561813	0.00585152	0.00555398	0.00541429	0.00561037	0.00630096
	37.44	0.00871883	0.00862776	0.00839274	0.00831564	0.00829966	0.00836294		73.15	0.00561452	0.00584627	0.00554279	0.00540624	0.00560068	0.0062814
	37.53	0.00871651	0.00862296	0.00837618	0.00830897	0.00829459	0.00833876		73.325	0.00561045	0.00582905	0.00553841	0.00538906	0.00559202	0.00627822
	37.62	0.00870537	0.00861391	0.00836671	0.0082908	0.00828637	0.00833826		73.5	0.0055954	0.0058315	0.00553076	0.00537563	0.00557666	0.00626923
	37.71	0.00869817	0.00860581	0.00836516	0.00828837	0.0082846	0.00832138		73.675	0.00558746	0.00582054	0.00552373	0.00536798	0.00556203	0.0062709
	37.8	0.00868983	0.00858473	0.00835756	0.00828336	0.00825874	0.00830707		73.85	0.00556908	0.00581211	0.00550988	0.00535384	0.00554929	0.00624401
	37.89	0.00868407	0.00858375	0.00834182	0.0082832	0.00824917	0.00829341		74.025	0.00556512	0.00580496	0.00550138	0.0053451	0.00554324	0.00623407
	37.98	0.00867344	0.00857623	0.00833892	0.00826717	0.00823599	0.00829665		74.2	0.00555129	0.00579545	0.00550391	0.00533579	0.0055401	0.00622654
	38.07	0.00865842	0.0085737	0.00834509	0.00825299	0.00821548	0.00829423		74.375	0.00553537	0.00579061	0.005497	0.00532801	0.00552471	0.006224
	38.16	0.00864291	0.00855615	0.00831337	0.00825112	0.00821911	0.00828734		74.55	0.00551788	0.00578248	0.00548338	0.00532041	0.00550909	0.00622022
	38.25	0.00864871	0.00854818	0.00828977	0.00823804	0.00820332	0.00829336		74.725	0.00549985	0.00577757	0.00547229	0.0053087	0.00550151	0.00620832
	38.34	0.00863961	0.00855438	0.00829096	0.00822821	0.00819557	0.00827917		74.9	0.00549647	0.00577686	0.00545234	0.00529213	0.00549787	0.00618945
	38.43	0.00862246	0.0085313	0.00827551	0.00822336	0.0081839	0.00827316		75.075	0.00548673	0.00575678	0.00544991	0.0052934	0.00549037	0.0061799
	38.52	0.00862232	0.00852829	0.00826159	0.00821761	0.00818843	0.00826907		75.25	0.00547385	0.0057397	0.00544567	0.00528232	0.00546952	0.00617829
	38.61	0.00861261	0.00852075	0.00823852	0.00819918	0.00818255	0.00824648		75.425	0.00546607	0.0057224	0.00543427	0.00527052	0.00545942	0.0061688
	38.7	0.00860942	0.00850484	0.00824595	0.00820048	0.00818756	0.00823654		75.6	0.00545548	0.00571179	0.0054173	0.00525565	0.00544849	0.00615928
	38.79	0.00860285	0.00849767	0.00823722	0.00819489	0.00817546	0.0082237		75.775	0.00545271	0.00568781	0.00540843	0.00524417	0.00544197	0.00614427
	38.88	0.00858736	0.00847654	0.00822386	0.00818606	0.00815327	0.0082086		75.95	0.00543849	0.0056838	0.00539624	0.00523291	0.00544414	0.00612471
	38.97	0.00857116	0.00847577	0.00822599	0.00817406	0.00814979	0.00819288		76.125	0.00542326	0.00568232	0.00538893	0.00522223	0.00543097	0.00611935
	39.06	0.00855853	0.00845894	0.00821068	0.00816998	0.00813305	0.00818268		76.3	0.0054102	0.0056773	0.00536888	0.00521521	0.00541379	0.00610132
	39.15	0.00855248	0.00845314	0.00820074	0.00815472	0.00812994	0.00818524		76.475	0.0053935	0.0056594	0.00535305	0.00520453	0.00540376	0.00610444
	39.24	0.00855035	0.00845121	0.00818455	0.00814162	0.00812032	0.00817127		76.65	0.00538497	0.00564659	0.00535824	0.00519791	0.00539643	0.00609791
	39.33	0.00854438	0.0084385	0.0081752	0.00813853	0.00810785	0.00817385		76.825	0.00537941	0.00564527	0.00535289	0.00519379	0.00538394	0.0060903
	39.42	0.00853048	0.00842334	0.00817831	0.00812512	0.00809866	0.00815962		77	0.0053645	0.00562835	0.00533271	0.00519424	0.00537832	0.00607642
	39.51	0.00851866	0.00841416	0.00816444	0.00812425	0.00810495	0.00816202		77.175	0.0053684	0.00562817	0.0053221	0.00518274	0.00537698	0.00606709
	39.6	0.00852157	0.00841825	0.00814929	0.00811189	0.00808442	0.00814644		77.35	0.00535553	0.0056199	0.00530835	0.00517673	0.00536289	0.00604505
	39.69	0.00850888	0.00839467	0.00812994	0.00810335	0.00808975	0.00813221		77.525	0.00533935	0.00560866	0.00531371	0.00517921	0.00535278	0.00604048
	39.78	0.00849951	0.00838306	0.00813118	0.00808619	0.00807325	0.00812343		77.7	0.00533785	0.00559759	0.005315	0.00516125	0.00535278	0.006031
	39.87	0.00848762	0.00837552	0.00813376	0.00807683	0.00805862	0.00811731		77.875	0.00533405	0.00558653	0.00530959	0.00516035	0.00533191	0.00602087
	39.96	0.00847577	0.00836753	0.00812854	0.00807222	0.00805335	0.00809647		78.05	0.00532123	0.00558424	0.00529617	0.00514579	0.00531479	0.00601604
	40.05	0.00847163	0.00836455	0.00811597	0.00806872	0.00804724	0.00810011		78.225	0.00532587	0.00557183	0.00528221	0.0051281	0.00530635	0.00600779
	40.14	0.00845615	0.008365	0.0081155	0.00804529	0.00802761	0.00809771		78.4	0.00531461	0.00555765	0.00527498	0.00513817	0.00531271	0.00600378
	40.23	0.00844652	0.008363	0.00809958	0.00804632	0.00801435	0.00808313		78.575	0.00530664	0.00556417	0.00526551	0.00511845	0.00529841	0.00599297
	40.32	0.00843207	0.00835374	0.00807839	0.00804724	0.00801559	0.00806632		78.75	0.00530226	0.00555042	0.00525704	0.00510779	0.00528741	0.00598969
	40.41	0.00843336	0.00833929	0.00806959	0.00803836	0.00801256	0.00805696		78.925	0.00528448	0.005559	0.0052385	0.00509184	0.00526348	0.00597632
	40.5	0.00843022	0.0083289	0.00805723	0.00802703	0.0080064	0.00804998		79.1	0.0052753	0.00554224	0.00522937	0.00508823	0.00524573	0.00596766
	40.59	0.00841297	0.00832268	0.00805104	0.00801177	0.00798769	0.00803723		79.275	0.00527113	0.00553448	0.00523077	0.00507694	0.00523528	0.00595883
	40.68	0.00840469	0.00830707	0.00804476	0.00800703	0.00799085	0.00804002		79.45	0.00525522	0.00552991	0.0052226	0.0050795	0.00522874	0.00594515
	40.77	0.00839306	0.00828289	0.0080337	0.00800558	0.00796627	0.00803406		79.625	0.00525404	0.00551788	0.00520239	0.00506616	0.00521381	0.00593498
	40.86	0.00837573	0.00828144	0.00803349	0.00800289	0.00795702	0.00801912		79.8	0.00523478	0.00550869	0.00518825	0.00504238	0.00520711	0.00593257
	40.95	0.00836052	0.00827846	0.00801586	0.00799119	0.00795383	0.00800742		79.975	0.00521964	0.00550125	0.00517847	0.00503621	0.00520856	0.00592581
	41.04	0.00835682	0.00827783	0.00801177	0.00798856	0.00794332	0.00800403		80.15	0.00521714	0.00549217	0.00517148	0.0050186	0.00520925	0.00592063
	41.13	0.00835139	0.00827018	0.00801122	0.00797228	0.0079331	0.00798753		80.325	0.00519817	0.00547929	0.0051709	0.00502809	0.00520608	0.00590425
	41.22	0.00835358	0.00825692	0.00799623	0.00795046	0.00792651	0.00798458		80.5	0.0052006	0.00546271	0.00516135	0.00501279	0.00520421	0.00588283
	41.31	0.00834551	0.00824885	0.00799114	0.00795233	0.00791845	0.00797325		80.675	0.00519535	0.00545319	0.00514756	0.0049959	0.00519461	0.00588135
	41.4	0.00834949	0.00823567	0.00797099	0.00793826	0.00791656	0.00796474		80.85	0.00518047	0.00545189	0.00515096	0.00499284	0.00518448	0.00586595
	41.49	0.00831922	0.00823106	0.00797309	0.00792709	0.00790731	0.0079517		81.025	0.00517153	0.0054467	0.00512638	0.00499123	0.00518013	0.00585752
	41.58	0.00831466	0.00822621	0.00796255	0.00791671	0.00790694	0.00792962		81.2	0.00514883	0.00542883	0.00511162	0.00497246	0.00517894	0.00584122
	41.67	0.00831498	0.00822381	0.00796008	0.00792069	0.0078924	0.00793102		81.375	0.0051527	0.00542474	0.00510832	0.00496202	0.00516613	0.00582815
	41.76	0.00831078	0.00820654	0.00795486	0.00790726	0.00788347	0.00792235		81.55	0.00514086	0.00540468	0.00510497	0.00495274	0.00514793	0.00581991
	41.85	0.00829702	0.00818927	0.00794901	0.00789764	0.00786785	0.00790673		81.725	0.00513548	0.00539993	0.00509419	0.00494062	0.00514569	0.00580979
	41.94	0.00828305	0.00818637	0.00794301	0.00788379	0.00786279	0.00791189		81.9	0.0051267	0.00539576	0.0050935	0.00492501	0.00514569	0.00578583
	42.03	0.00826836	0.00816956	0.00793847	0.00787096	0.007857	0.00791018		82.075	0.00511692	0.00538637	0.00509097	0.00492522	0.00513126	0.00578597
	42.12	0.00825444	0.00817137	0.00792704	0.00786237	0.00784852	0.00790641		82.25	0.00511088	0.00537215	0.00508303	0.0049151	0.00512575	0.00577799
	42.21	0.00825283	0.00815574	0.00792414	0.00785436	0.00783529	0.00790212		82.425	0.00509242	0.00537505	0.0050766	0.00491046	0.00512348	0.00577382
	42.3	0.00825874	0.00816413	0.00791044	0.00784625	0.00784435	0.00788745		82.6	0.0050809	0.00535933	0.00506041	0.00489233	0.00511141	0.00576141
	42.39	0.00825093	0.00814902	0.00790043	0.00784449	0.00782536	0.00787433		82.775	0.00506684	0.00535041	0.00504164	0.00487683	0.00509901	0.00576698
	42.48	0.00824838	0.0081451	0.00788228	0.00784786	0.00781472	0.00786263		82.95	0.00506434	0.00534115	0.00504056	0.00487644	0.00508232	0.00576215
	42.57	0.00823074	0.00813128	0.00787138	0.00783953	0.00780495	0.00785845		83.125	0.00505693	0.00532767	0.00503486	0.00487652	0.00508733	0.00575797
	42.66	0.00822299	0.00812098	0.00786398	0.00781989	0.007802	0.00784243		83.3	0.00504459	0.00532621	0.00503552	0.00485754	0.00507436	0.00574033
	42.75	0.00820986	0.00810155	0.00785918	0.00781327	0.00779323	0.00783943		83.475	0.00504433	0.00531775	0.00501975	0.00483822	0.00507204	0.00573064
	42.84	0.00818648	0.00809787	0.00784678	0.00781193	0.00777846	0.00782729		83.65	0.00503557	0.00531345	0.00500518	0.00483622	0.0050626	0.00572655
	42.93	0.0081768	0.00808345	0.00784201	0.00779313	0.00777029	0.00783208		83.825	0.00503473	0.00530514	0.00499698	0.00482405	0.00505295	0.00571548
	43.02	0.00815688	0.0080791	0.0078354	0.00777885	0.00776005	0.00782755		84	0.00503146	0.00530039	0.00498219	0.00482167	0.00504156	0.00570608
	43.11	0.00814602	0.00807705	0.00783105	0.00776563	0.00776052	0.00780585		84.175	0.0050067	0.00529305	0.00498801	0.00480541	0.00502708	0.00570172
	43.2	0.00815139	0.00806608	0.00782615	0.0077595	0.00774946	0.00780011		84.35	0.00498008	0.00528414	0.00498356	0.0047997	0.00502157	0.0056979
	43.29	0.00815472	0.00806347	0.00781112	0.00774609	0.00774844	0.00778931		84.525	0.00498169	0.00528026	0.00496202	0.00479777	0.00500958	0.00568419
	43.38	0.00815403	0.00805805	0.00781014	0.00774217	0.00773551	0.00777783		84.7	0.00497507	0.00527704	0.00495403	0.00480689	0.00500122	0.00568166
	43.47	0.00814726	0.00804714	0.00778981	0.00773814	0.00773669	0.00776181		84.875	0.00497417	0.00526804	0.00495248	0.004792	0.00499366	0.00567202
	43.56	0.00813972	0.008028	0.00778905	0.00773556	0.00773277	0.00775447		85.05	0.00495087	0.00525264	0.0049446	0.00478157	0.00498915	0.00566925
	43.65	0.00812069	0.00801844	0.00777079	0.00772326	0.00771189	0.00774156		85.225	0.00495237	0.00524082	0.00494613	0.00476823	0.00497552	0.00566613
	43.74	0.00811634	0.00800495	0.00776139	0.00771994	0.00769143	0.00773627		85.4	0.00492823	0.00523726	0.00492562	0.00475896	0.00496658	0.00564963
	43.83	0.00809404	0.00799533	0.00775671	0.00771189	0.00768287	0.0077244		85.575	0.00491484	0.00522795	0.00492101	0.00474405	0.0049646	0.00564266
	43.92	0.00809576	0.00798592	0.00775131	0.00769669	0.00766684	0.00772342		85.75	0.00490163	0.00522273	0.0049136	0.00474492	0.0049514	0.0056264
	44.01	0.00809043	0.00798975	0.00773364	0.00769267	0.0076642	0.00772084		85.925	0.00489001	0.00521226	0.00489855	0.00472966	0.00495005	0.00561359
	44.1	0.00808131	0.00798484	0.00773638	0.0076715	0.00766002	0.00771205		86.1	0.00487188	0.00520962	0.00488777	0.00472468	0.00494122	0.00560889
	44.19	0.00806614	0.00797022	0.00772945	0.00767036	0.00765702	0.00770586		86.275	0.00486518	0.00521761	0.00487723	0.00470877	0.00492923	0.00559614
	44.28	0.00805283	0.0079596	0.00772413	0.0076532	0.00764928	0.00769385		86.45	0.00486062	0.00521078	0.00486081	0.00470661	0.00491676	0.0056006
	44.37	0.00805061	0.00795563	0.00770607	0.00764701	0.00764659	0.00768885		86.625	0.00484463	0.00520345	0.00486025	0.00470018	0.00490519	0.00558632
	44.46	0.0080547	0.00794912	0.0076993	0.00764556	0.00764256	0.00768471		86.8	0.0048334	0.00519751	0.00485946	0.00470545	0.00489404	0.00557761
	44.55	0.00803981	0.00793165	0.00770064	0.00764649	0.00763343	0.00766215		86.975	0.00483409	0.00518127	0.00485543	0.0046902	0.00488814	0.00556787
	44.64	0.00803014	0.00791951	0.00769248	0.00762334	0.00761911	0.00765573		87.15	0.00481888	0.00517591	0.00484012	0.00468127	0.00489452	0.00555942
	44.73	0.00802263	0.00792275	0.00768411	0.00762313	0.0076002	0.00764225		87.325	0.00482054	0.00516626	0.00482805	0.00467821	0.00488108	0.00554063
	44.82	0.00801188	0.00790502	0.00767966	0.00761974	0.00759913	0.00763761		87.5	0.00480702	0.00515299	0.00481754	0.00465653	0.00486155	0.00552706
	44.91	0.00801075	0.00789696	0.00766494	0.00760392	0.00758704	0.00762635		87.675	0.00479912	0.00513548	0.00481379	0.00465742	0.00486007	0.00553553
	45	0.008005	0.00788718	0.00766075	0.00759649	0.0075797	0.00760629		87.85	0.00480441	0.00513121	0.00480755	0.0046467	0.00483822	0.0055131
	45.09	0.00799936	0.00788674	0.00763527	0.0075803	0.00757225	0.00760863		88.025	0.00478157	0.00512182	0.00479522	0.00464644	0.0048339	0.00550629
	45.18	0.00799496	0.00786693	0.00762924	0.00757541	0.00757056	0.00760444		88.2	0.00477553	0.00510444	0.00478075	0.00465777	0.00481032	0.00549512
	45.27	0.00798071	0.00786134	0.00762416	0.00755951	0.00756912	0.00759907		88.375	0.00477361	0.00508633	0.00477606	0.00464686	0.00480041	0.00548829
	45.36	0.0079761	0.00784201	0.00762313	0.00756414	0.00756177	0.00757293		88.55	0.00477192	0.00507842	0.00476455	0.00462716	0.00480254	0.00548573
	45.45	0.0079606	0.00784212	0.00761384	0.00755438	0.00754503	0.00756414		88.725	0.00476191	0.00506434	0.00475806	0.00461431	0.00480146	0.00547354
	45.54	0.00795444	0.0078309	0.00760665	0.00754793	0.00754214	0.00756817		88.9	0.00476038	0.00506239	0.00475221	0.00460761	0.00479074	0.00546791
	45.63	0.00794849	0.00782128	0.00759555	0.00753503	0.00752474	0.00754593		89.075	0.00475993	0.00505469	0.00474476	0.00458536	0.00479348	0.00545609
	45.72	0.00794353	0.00781773	0.00758699	0.00753532	0.00751937	0.00753435		89.25	0.00475274	0.00503969	0.00473527	0.00458125	0.00478357	0.00545387
	45.81	0.00792778	0.00782268	0.00758028	0.00752892	0.00750879	0.00754061		89.425	0.00474289	0.00503639	0.00472816	0.00458009	0.00477646	0.00543535
	45.9	0.0079243	0.00782104	0.00757401	0.00751726	0.00750403	0.00753564		89.6	0.00474002	0.00503781	0.00471812	0.00457596	0.00476528	0.00542846
	45.99	0.0079047	0.00780682	0.00756188	0.00751055	0.00748529	0.00752458		89.775	0.00472911	0.00504143	0.00470479	0.00457172	0.00474995	0.00542157
	46.08	0.00789654	0.00779995	0.00755543	0.00750392	0.00748497	0.00752598		89.95	0.00472468	0.00503146	0.00470318	0.00456616	0.00473422	0.00541133
	46.17	0.00788766	0.00780624	0.00753837	0.00749687	0.00747794	0.00751695		90.125	0.0047123	0.00502803	0.00469494	0.00454662	0.00472863	0.00540012
	46.26	0.00789495	0.00779479	0.00752542	0.00749039	0.00747226	0.00749029		90.3	0.00470413	0.00502012	0.00468437	0.00453967	0.00473448	0.00540368
	46.35	0.00787586	0.00778067	0.00752013	0.007487	0.00746789	0.00748647		90.475	0.00469889	0.00501026	0.00467492	0.00453411	0.00472574	0.00539455
	46.44	0.00787246	0.00776547	0.00751132	0.00747729	0.00746097	0.00747702		90.65	0.00470305	0.00500715	0.00467104	0.00451707	0.00471578	0.00538972
	46.53	0.00785386	0.00775944	0.00749821	0.00747444	0.00745431	0.0074636		90.825	0.00469863	0.00500742	0.00466153	0.00451702	0.00470163	0.00538605
	46.62	0.00783622	0.00774672	0.00750181	0.00746555	0.00744263	0.00745176		91	0.00467265	0.00499107	0.00464981	0.00451259	0.00469272	0.00536806
	46.71	0.00782934	0.00773943	0.00748529	0.00745347	0.00743742	0.00745455		91.175	0.00467157	0.0049858	0.00464431	0.00449877	0.00468777	0.00535685
	46.8	0.00783938	0.00773143	0.00748637	0.00744913	0.00742218	0.00745158		91.35	0.00465421	0.00497578	0.00463098	0.00449653	0.00466715	0.00535009
	46.89	0.00782879	0.00772858	0.007487	0.00742616	0.00741579	0.00744176		91.525	0.00463975	0.00496086	0.00462036	0.00448207	0.00467826	0.00534885
	46.98	0.00782094	0.00771773	0.00746565	0.00741758	0.00741118	0.00743639		91.7	0.00463214	0.0049476	0.00460198	0.00447791	0.00466327	0.0053407
	47.07	0.00780935	0.00770172	0.00745936	0.00741289	0.00740958	0.00742771		91.875	0.00463058	0.00493772	0.00458928	0.00447504	0.00465216	0.00532292
	47.16	0.00779958	0.00769656	0.00743623	0.00742513	0.00739632	0.00741718		92.05	0.00462281	0.00491811	0.00458599	0.0044693	0.00464499	0.00531075
	47.25	0.00777875	0.00767934	0.00743071	0.00740474	0.00738258	0.00740571		92.225	0.00461404	0.00492048	0.00459142	0.00446111	0.00464768	0.00531413
	47.34	0.00777996	0.00766054	0.00742439	0.00739647	0.00736777	0.00739208		92.4	0.00462376	0.00491737	0.00458151	0.00444566	0.00464425	0.00529065
	47.43	0.00776542	0.00766468	0.00742352	0.00739271	0.00735306	0.00738758		92.575	0.00460466	0.00490037	0.00456342	0.00444002	0.00463654	0.00528232
	47.52	0.00775204	0.00766715	0.007421	0.00738692	0.0073382	0.00738908		92.75	0.0045995	0.00489099	0.00455478	0.00444821	0.00461907	0.00527638
	47.61	0.00773882	0.00765786	0.00740892	0.0073739	0.00733504	0.00737963		92.925	0.00457601	0.00488421	0.00454849	0.00443513	0.0046172	0.00527443
	47.7	0.00773448	0.00765078	0.00740876	0.00736601	0.00733028	0.00736524		93.1	0.00457727	0.00488274	0.00453945	0.0044227	0.00460045	0.00526182
	47.79	0.00771226	0.00763832	0.00739276	0.00735125	0.0073146	0.00737132		93.275	0.00456824	0.00486993	0.00453321	0.00441949	0.00460975	0.00525586
	47.88	0.00770346	0.00763703	0.00738892	0.0073373	0.00731128	0.00736777		93.45	0.00456429	0.0048621	0.00453564	0.00440996	0.00459042	0.00526055
	47.97	0.00770238	0.00762158	0.0073769	0.00732838	0.00731052	0.0073454		93.625	0.00455921	0.00485625	0.004531	0.00440135	0.00459276	0.00524048
	48.06	0.00770054	0.0076184	0.00736824	0.00733467	0.00730721	0.00735646		93.8	0.00454072	0.0048489	0.00452708	0.00439801	0.00457696	0.00522856
	48.15	0.00769485	0.00761302	0.00736016	0.00732591	0.0073005	0.0073337		93.975	0.00452708	0.00482887	0.00451128	0.00438803	0.00455981	0.00523072
	48.24	0.007684	0.0076066	0.00735301	0.00733075	0.00729668	0.00731149		94.15	0.00451567	0.00482007	0.004494	0.00437523	0.00455965	0.00521756
	48.33	0.00769572	0.00759618	0.0073559	0.00731491	0.00727411	0.00731299		94.325	0.00451715	0.00481487	0.00449018	0.00437284	0.00454688	0.00520666
	48.42	0.0076825	0.00758754	0.00735259	0.00730613	0.00727485	0.00730602		94.5	0.00451649	0.00480452	0.00448542	0.00437131	0.0045526	0.00519722
	48.51	0.00766923	0.00758275	0.00735227	0.00729308	0.00725802	0.0072971		94.675	0.00449869	0.0047847	0.00447786	0.00435315	0.00454841	0.00519113
	48.6	0.00765873	0.00756643	0.00733504	0.00729734	0.00725623	0.00729276		94.85	0.00449205	0.00477103	0.00447765	0.00434651	0.00453511	0.00517734
	48.69	0.00764588	0.00756569	0.0073262	0.00727677	0.00724631	0.00728243		95.025	0.00447733	0.00476889	0.00447262	0.00434454	0.00452526	0.00517952
	48.78	0.0076378	0.00756659	0.00732146	0.00725786	0.00723376	0.00726467		95.2	0.00447691	0.00475435	0.00444842	0.00433791	0.00451702	0.00517726
	48.87	0.00761974	0.00755661	0.00730639	0.00725104	0.0072239	0.00726086		95.375	0.00445361	0.00473583	0.00445785	0.0043363	0.00450685	0.00516652
	48.96	0.00761437	0.00754616	0.00729726	0.00723253	0.00721782	0.00726138		95.55	0.00443702	0.00473833	0.00445093	0.00432777	0.00451831	0.00516425
	49.05	0.00762103	0.00753224	0.007286	0.00723166	0.00721704	0.0072462		95.725	0.00443442	0.00474225	0.00445716	0.00432072	0.0045092	0.00516552
	49.14	0.0076184	0.00752458	0.00727448	0.00722895	0.00720738	0.00722482		95.9	0.00443299	0.00475308	0.00444045	0.00430343	0.00450309	0.00516586
	49.23	0.00761176	0.00751358	0.00726706	0.00721875	0.00719589	0.007227		96.075	0.00442934	0.00473936	0.0044355	0.00429053	0.00449774	0.00515835
	49.32	0.0076017	0.00749421	0.00725141	0.00720978	0.00719623	0.00722453		96.25	0.00442612	0.00472805	0.00441657	0.00428476	0.0044776	0.0051406
	49.41	0.00759913	0.00750595	0.00725178	0.00720512	0.00718587	0.00721483		96.425	0.00443005	0.00472215	0.0044043	0.00427739	0.00448226	0.00514622
	49.5	0.00757922	0.007495	0.00724331	0.0071997	0.00718663	0.00720444		96.6	0.00442088	0.00471101	0.00439406	0.00426616	0.00448147	0.00514052
	49.59	0.0075738	0.00749221	0.00723837	0.007185	0.00716441	0.0072031		96.775	0.00439264	0.00470189	0.00439666	0.00425279	0.00446235	0.00514284
	49.68	0.00756848	0.00747542	0.00723279	0.00718277	0.00716838	0.00720439		96.95	0.00439211	0.00470627	0.00437363	0.00425113	0.00446272	0.00512335
	49.77	0.00755935	0.00747944	0.00722866	0.00717401	0.00715749	0.00718737		97.125	0.00438898	0.00470519	0.00436863	0.0042445	0.0044608	0.0051051
	49.86	0.00755598	0.00747687	0.00722035	0.00716317	0.00714432	0.00718634		97.3	0.00437831	0.00469857	0.00435718	0.00425518	0.00445235	0.00510524
	49.95	0.00755577	0.00746586	0.00721085	0.00715063	0.00714671	0.00717648		97.475	0.00436018	0.00468732	0.00435825	0.00423605	0.00445164	0.00509901
	50.04	0.00754111	0.00744815	0.00720554	0.00713803	0.00714661	0.0071753		97.65	0.00435499	0.00467323	0.00435017	0.00422923	0.00443842	0.00508997
	50.13	0.00754443	0.00744315	0.00719563	0.00713648	0.00713985	0.00715923		97.825	0.00433864	0.00465421	0.00434241	0.00421492	0.00443012	0.00507742
	50.22	0.00752576	0.00742347	0.00718271	0.00713551	0.00713214	0.00715465		98	0.00432875	0.00464902	0.00434599	0.00420394	0.00443236	0.00507133
	50.31	0.00751447	0.00741526	0.00718282	0.00713498	0.00711203	0.00714845		98.175	0.00433241	0.00464349	0.00433759	0.00419387	0.00440798	0.00506829
	50.4	0.00750026	0.00741687	0.00717364	0.00712318	0.00709041	0.00713824		98.35	0.00433964	0.0046334	0.00432351	0.00419739	0.00439835	0.00506998
	50.49	0.00748979	0.00739979	0.00717435	0.00711384	0.0070947	0.00713598		98.525	0.00431543	0.00461839	0.00431661	0.00418373	0.0043869	0.00507301
	50.58	0.00747521	0.007397	0.00717162	0.00711229	0.00707942	0.00713711		98.7	0.0043173	0.00462597	0.00431082	0.00417979	0.00436628	0.00506202
	50.67	0.00746923	0.00739982	0.00716083	0.00710027	0.00708179	0.00713659		98.875	0.00429903	0.00461183	0.00430761	0.00417203	0.00437015	0.00504852
	50.76	0.00745868	0.00738511	0.00714966	0.00708839	0.00706977	0.0071302		99.05	0.00428861	0.00460601	0.00430324	0.00416721	0.00436247	0.00503977
	50.85	0.00745813	0.00737679	0.00712946	0.00708684	0.00707085	0.00711534		99.225	0.00428726	0.00460461	0.00429421	0.00414495	0.00435596	0.00504164
	50.94	0.00745936	0.00736927	0.00713107	0.00708876	0.00706002	0.00709504		99.4	0.00427821	0.00459073	0.00428195	0.00413456	0.00436463	0.00503397
	51.03	0.00744058	0.00736177	0.00712194	0.00707616	0.0070531	0.00708962		99.575	0.00426645	0.00457474	0.00426858	0.0041238	0.00436097	0.00501448
	51.12	0.00743339	0.00734748	0.00710737	0.00708097	0.00704035	0.0070841		99.75	0.00425755	0.00457722	0.00426108	0.00412314	0.00435054	0.0050047
	51.21	0.00743505	0.00734525	0.00710356	0.00707303	0.00702737	0.00707643		99.925	0.00425042	0.00457214	0.00426629	0.00411162	0.00434164	0.00500947
	51.3	0.00742852	0.00733704	0.0071095	0.00706012	0.00701669	0.00707493		100.1	0.00422842	0.00455934	0.00424515	0.00410414	0.00432672	0.00499993
	51.39	0.00740695	0.00732357	0.00710243	0.00704877	0.00700373	0.00705836		100.275	0.00421892	0.00455607	0.00423647	0.00410107	0.00430953	0.00498445
	51.48	0.00740013	0.00732115	0.00708939	0.00704264	0.00699692	0.00704987		100.45	0.00421705	0.00454862	0.00423186	0.00408415	0.00430332	0.00497881
	51.57	0.00739621	0.00731031	0.00708855	0.00703417	0.00699017	0.00702999		100.625	0.00420889	0.00454554	0.0042275	0.00407463	0.00429708	0.00497032
	51.66	0.00739561	0.00731326	0.00708571	0.00702534	0.00699385	0.00702334		100.8	0.0042081	0.00452805	0.00420594	0.00406944	0.00427539	0.0049689
	51.75	0.00737877	0.00730066	0.00707198	0.00702103	0.00698388	0.007022		100.975	0.00420329	0.00453679	0.00420984	0.004059	0.00426879	0.0049543
	51.84	0.00736793	0.00728382	0.00706533	0.00700946	0.00697476	0.00701412		101.15	0.00420408	0.00451662	0.0042016	0.00406287	0.00426666	0.00493988
	51.93	0.00736556	0.00728177	0.00705289	0.00700647	0.0069679	0.00701567		101.325	0.0041961	0.00451894	0.00419405	0.00405527	0.00427226	0.0049315
	52.02	0.00734654	0.00727325	0.00703573	0.00700265	0.00696711	0.0070011		101.5	0.00419718	0.00450796	0.00419176	0.00405108	0.00426202	0.00493123
	52.11	0.0073468	0.00725554	0.00702392	0.0069826	0.00695954	0.0069996		101.675	0.004181	0.00450698	0.00419465	0.00404595	0.00425658	0.00493466
	52.2	0.00734367	0.00725962	0.00702082	0.00698126	0.00695118	0.00698764		101.85	0.00417237	0.00450116	0.00419118	0.00403717	0.00424776	0.0049179
	52.29	0.00733922	0.00724734	0.00702061	0.00698367	0.00693158	0.00697784		102.025	0.00416239	0.00449024	0.00417597	0.00404353	0.00424302	0.00491128
	52.38	0.00733746	0.00724129	0.00699955	0.00697248	0.00693384	0.00697397		102.2	0.00414574	0.00448555	0.00416647	0.0040237	0.00423618	0.00490456
	52.47	0.00732994	0.00721838	0.00700329	0.0069648	0.00691909	0.00696212		102.375	0.00413503	0.00447618	0.00415542	0.0040238	0.00421929	0.00488861
	52.56	0.00731541	0.0072188	0.00699471	0.00695628	0.00690955	0.00694932		102.55	0.00413558	0.00448742	0.00415758	0.0040237	0.00421705	0.00487891
	52.65	0.00731068	0.00722303	0.00698983	0.00695655	0.00689549	0.00695436		102.725	0.00414708	0.00447109	0.00414187	0.00400863	0.00420252	0.00488455
	52.74	0.00730586	0.00722866	0.00697563	0.00694632	0.00689904	0.00694958		102.9	0.00412748	0.00446796	0.0041434	0.00400374	0.00419484	0.00487153
	52.83	0.00729374	0.00722019	0.00696748	0.00693912	0.00689636	0.00694225		103.075	0.00411385	0.00445485	0.00412519	0.003998	0.00417624	0.00486589
	52.92	0.00729679	0.00721064	0.00696391	0.00692251	0.00688259	0.00693533		103.25	0.00410717	0.00444379	0.00411448	0.00397948	0.0041836	0.00486879
	53.01	0.00729926	0.00720073	0.00695413	0.00692637	0.00687675	0.00693549		103.425	0.00411664	0.00444834	0.00412643	0.00397967	0.00416647	0.00485733
	53.1	0.00728129	0.00717761	0.00695308	0.00691491	0.00685875	0.00691468		103.6	0.00410743	0.00444045	0.00412572	0.00396449	0.00416353	0.00483722
	53.19	0.00728306	0.00717488	0.00694438	0.00690666	0.00684855	0.00690563		103.775	0.00409254	0.00443455	0.00411191	0.00396757	0.00416395	0.00483748
	53.28	0.00726143	0.00716641	0.00693376	0.00689743	0.00683886	0.00689764		103.95	0.00409262	0.00443502	0.00410441	0.00397315	0.00415971	0.00482542
	53.37	0.00724718	0.00717096	0.00692653	0.006886	0.00682175	0.00689031		104.125	0.00409023	0.00442109	0.00409625	0.00395339	0.00416255	0.00481198
	53.46	0.00723721	0.0071592	0.00691765	0.006885	0.00682969	0.00688306		104.3	0.00407115	0.00440443	0.00409772	0.00394585	0.00415337	0.00481211
	53.55	0.00722711	0.00716281	0.00690921	0.00688072	0.00682566	0.00687964		104.475	0.00406713	0.00440343	0.00407168	0.00393575	0.00414971	0.0048168
	53.64	0.00721477	0.00714721	0.00690745	0.0068669	0.00681636	0.00687536		104.65	0.00406955	0.00439063	0.00407221	0.0039272	0.00413837	0.00480876
	53.73	0.00721911	0.00713751	0.00688997	0.00685473	0.00681549	0.00685628		104.825	0.00406013	0.00439306	0.00407131	0.00391842	0.00413285	0.00478331
	53.82	0.00721254	0.00712796	0.00688146	0.00684361	0.00681019	0.00685588		105	0.00404756	0.00437979	0.00406447	0.00391074	0.00413508	0.00477451
	53.91	0.00720291	0.00711826	0.00687107	0.00683788	0.00679332	0.00683752		105.175	0.00403806	0.00436334	0.00406239	0.00390958	0.00412616	0.00477372
	54	0.00719697	0.00710043	0.00686929	0.00684206	0.00679095	0.00682874		105.35	0.00403064	0.00435883	0.00405098	0.00388292	0.00410346	0.00476146
	54.09	0.00718474	0.00709604	0.00686763	0.00682566	0.0067836	0.00681421		105.525	0.00402023	0.00433393	0.00403611	0.00389969	0.00409202	0.00474278
	54.18	0.00717922	0.00708581	0.0068613	0.00682632	0.00676436	0.006815		105.7	0.00402133	0.00434185	0.00403504	0.00389236	0.00409383	0.00473949
	54.27	0.00717745	0.00707177	0.00684953	0.00682117	0.00675698	0.00680391		105.875	0.00401331	0.00432854	0.00402775	0.0038709	0.00408228	0.00475156
	54.36	0.00716641	0.0070688	0.00685573	0.00681126	0.00674831	0.00681652		106.05	0.00398469	0.00431448	0.00401925	0.0038657	0.00408099	0.00474745
	54.45	0.00715331	0.00706415	0.00685144	0.00678967	0.00674316	0.00679595		106.225	0.00398054	0.00432077	0.00401384	0.00384937	0.00408854	0.00473137
	54.54	0.00713777	0.00706281	0.00683221	0.0067836	0.00673336	0.00678854		106.4	0.00397233	0.00431019	0.00401999	0.00384621	0.00407552	0.00473359
	54.63	0.0071369	0.00705673	0.00682911	0.00677981	0.00673249	0.00678617		106.575	0.00397399	0.00430477	0.00400337	0.00384069	0.00406989	0.00472563
	54.72	0.00713606	0.00704827	0.00680761	0.00676935	0.00672254	0.00677584		106.75	0.0039687	0.00429882	0.00400797	0.00383246	0.00405918	0.00472173
	54.81	0.00712328	0.0070413	0.00679729	0.00676615	0.00671904	0.00676828		106.925	0.00397367	0.00429508	0.00400587	0.00382812	0.00405519	0.00471048
	54.9	0.00712028	0.00702442	0.00679384	0.00676292	0.00673131	0.00674476		107.1	0.00396244	0.00430108	0.00399411	0.00382305	0.00404921	0.00471931
	54.99	0.00710182	0.00700344	0.00679915	0.00676436	0.00672233	0.00674831		107.275	0.00394853	0.00429869	0.0039758	0.00382465	0.00403525	0.00471204
	55.08	0.00710585	0.0070041	0.00678425	0.00676276	0.00671224	0.0067439		107.45	0.00395447	0.00428866	0.00397609	0.00382313	0.00403493	0.00469789
	55.17	0.00709438	0.00700137	0.00677942	0.00674647	0.00669779	0.00673801		107.625	0.00392846	0.00427424	0.00397104	0.00380851	0.00403606	0.00470366
	55.26	0.00707288	0.0069939	0.00678596	0.0067444	0.0066799	0.00673967		107.8	0.00391944	0.00426295	0.00396389	0.00380104	0.00402646	0.0047035
	55.35	0.00706891	0.00700039	0.00677214	0.00673688	0.00667843	0.00672863		107.975	0.00391797	0.00425626	0.00397165	0.00379523	0.00401299	0.0046869
	55.44	0.00705899	0.00700602	0.00676636	0.00672755	0.0066727	0.00671636		108.15	0.00390585	0.00424265	0.00395923	0.00379784	0.00399669	0.00467484
	55.53	0.00706239	0.00699666	0.00674487	0.0067191	0.00666863	0.00672162		108.325	0.00390067	0.00423758	0.00395318	0.00378677	0.00399245	0.00466401
	55.62	0.00704703	0.00699648	0.00674616	0.0067079	0.00666028	0.00670801		108.5	0.00388997	0.0042236	0.00395602	0.00377733	0.00398475	0.00466427
	55.71	0.00704608	0.00698299	0.00673454	0.00669222	0.00664888	0.00670583		108.675	0.00389504	0.0042295	0.00394543	0.00377318	0.00399098	0.0046618
	55.8	0.00703331	0.00697376	0.0067311	0.00669889	0.0066463	0.00668959		108.85	0.00389564	0.00421794	0.00393115	0.00376957	0.00398396	0.00464446
	55.89	0.00703594	0.006949	0.00671384	0.00669543	0.0066447	0.00667234		109.025	0.00388092	0.00421697	0.00391858	0.00375441	0.00397775	0.00463098
	55.98	0.00703042	0.0069326	0.00669997	0.00668353	0.00663543	0.00667995		109.2	0.00388195	0.00421323	0.003911	0.00374925	0.0039818	0.00462866
	56.07	0.00702019	0.00692787	0.006698	0.0066717	0.00661161	0.00666832		109.375	0.00387038	0.00421223	0.00390822	0.00373233	0.00396886	0.00462342
	56.16	0.00700657	0.00693244	0.00669177	0.00667121	0.00659916	0.00666382		109.55	0.00386527	0.00420081	0.00390874	0.0037201	0.00396271	0.00460482
	56.25	0.00700463	0.00693045	0.00670181	0.00666419	0.00658792	0.00666243		109.725	0.0038602	0.00418555	0.00390932	0.00372533	0.00396063	0.0045882
	56.34	0.0070011	0.00693478	0.00669075	0.00665558	0.00659482	0.00665119		109.9	0.00385092	0.0041816	0.00391137	0.00371382	0.00395876	0.00458265
	56.43	0.00699316	0.00691988	0.00668402	0.00664176	0.00659388	0.00664625		110.075	0.00385665	0.00416747	0.00390093	0.00370152	0.0039413	0.00456758
	56.52	0.00697744	0.00691286	0.00667315	0.00663842	0.00658482	0.00663997		110.25	0.00383867	0.00416929	0.00388045	0.00369658	0.0039328	0.00456331
	56.61	0.00697345	0.00690408	0.00667089	0.00662492	0.0065762	0.00663816		110.425	0.00383159	0.00415837	0.00386199	0.00368625	0.00392504	0.00456885
	56.7	0.0069797	0.0069008	0.00665523	0.00662374	0.00656859	0.00661915		110.6	0.0038277	0.00416871	0.00386249	0.00368002	0.00390958	0.00456795
	56.79	0.00697484	0.00688414	0.00665145	0.00661844	0.00655317	0.00660759		110.775	0.00381429	0.00416382	0.00386349	0.00368089	0.00391113	0.00455491
	56.88	0.00696196	0.00687793	0.00664641	0.00661439	0.00655204	0.00659246		110.95	0.00380754	0.0041549	0.00385765	0.00368609	0.00390632	0.00454441
	56.97	0.00696083	0.00687352	0.0066296	0.00660467	0.00655719	0.00659698		111.125	0.00379923	0.00414145	0.00385218	0.00367245	0.00390814	0.00453074
	57.06	0.00694448	0.00686682	0.00662595	0.00660244	0.0065339	0.00658584		111.3	0.00379479	0.00413243	0.00384889	0.00366251	0.00390553	0.00452465
	57.15	0.00693194	0.0068434	0.00661978	0.00659028	0.00652618	0.00658112		111.475	0.00378953	0.00412053	0.00383988	0.00364619	0.00389504	0.00451154
	57.24	0.00692343	0.00684953	0.00661744	0.00658277	0.00651617	0.00658133		111.65	0.00378695	0.00410556	0.00384006	0.00363707	0.00389194	0.00450814
	57.33	0.00692311	0.00685407	0.00660919	0.00657416	0.00651499	0.00657292		111.825	0.00378125	0.00409062	0.00382804	0.00363077	0.00389817	0.00450135
	57.42	0.00692277	0.00683767	0.00659606	0.00657893	0.00650407	0.00656699		112	0.00376329	0.00408047	0.00381795	0.00362086	0.00387269	0.00448971
	57.51	0.00690734	0.00683355	0.0065861	0.00657368	0.00650814	0.00654978		112.175	0.00375125	0.00408575	0.00381642	0.00362167	0.00387285	0.00448055
	57.6	0.00690012	0.00681281	0.00657447	0.00656657	0.00650084	0.00654353		112.35	0.00374825	0.00408099	0.00380451	0.00362075	0.00385712	0.00448394
	57.69	0.0068927	0.00680664	0.00657266	0.00656383	0.00648511	0.00652607		112.525	0.00374355	0.00407597	0.00380017	0.00362123	0.00385023	0.00447765
	57.78	0.00688613	0.00680414	0.0065688	0.0065568	0.0064864	0.00651402		112.7	0.00374723	0.00407168	0.00378813	0.00361773	0.00383659	0.00446246
	57.87	0.0068829	0.00680409	0.00654298	0.00654535	0.00649104	0.00651948		112.875	0.00374536	0.00406174	0.00379826	0.00361681	0.00382536	0.00445543
	57.96	0.00688022	0.00679855	0.00655102	0.00653324	0.00648398	0.00651058		113.05	0.00373188	0.00405553	0.00378367	0.00359521	0.00382605	0.00445877
	58.05	0.00687423	0.00678607	0.00654642	0.00652836	0.00646846	0.00648201		113.225	0.00372439	0.00404224	0.0037635	0.00359082	0.00381863	0.0044415
	58.14	0.00687507	0.00678168	0.00655301	0.00651617	0.0064655	0.00647482		113.4	0.0037226	0.00402523	0.00376568	0.00358105	0.00381243	0.00443647
	58.23	0.00686779	0.00677703	0.00653463	0.00649834	0.00645704	0.00647001		113.575	0.00372357	0.00402941	0.00375406	0.00357606	0.00381858	0.00444361
	58.32	0.00686443	0.00677445	0.00652279	0.00649994	0.00645909	0.00646647		113.75	0.00372058	0.00400445	0.00375459	0.00356823	0.00382544	0.00441285
	58.41	0.00685129	0.00676668	0.00651465	0.00649383	0.00644672	0.00645591		113.925	0.00370354	0.00400663	0.0037333	0.0035719	0.00381742	0.00441362
	58.5	0.00684175	0.00676872	0.00650252	0.00648618	0.00644126	0.00645667		114.1	0.0037048	0.00400445	0.00373393	0.00356689	0.00379542	0.00440443
	58.59	0.00683907	0.00675462	0.00650181	0.00648398	0.0064254	0.00645497		114.275	0.00368015	0.00399471	0.00372928	0.00355824	0.00378708	0.00440719
	58.68	0.00683221	0.00674786	0.00649432	0.00648527	0.00642454	0.00644945		114.45	0.003677	0.0039925	0.00373311	0.003543	0.00377536	0.00440756
	58.77	0.00683252	0.00673454	0.00649548	0.00648167	0.00640747	0.00645116		114.625	0.00367529	0.00397941	0.0037201	0.00354093	0.00377633	0.00439506
	58.86	0.00681907	0.00673029	0.00647321	0.00646728	0.00640747	0.00643654		114.8	0.00365728	0.00396957	0.00372473	0.00353643	0.00377375	0.00438803
	58.95	0.00681807	0.00670667	0.00646883	0.00646578	0.00639049	0.00643541		114.975	0.00366104	0.00396891	0.00370649	0.00352516	0.00376992	0.00437097
	59.04	0.00679818	0.00670588	0.00647109	0.00645518	0.00637558	0.0064254		115.15	0.00365587	0.00396084	0.00371797	0.00353331	0.00375593	0.00436473
	59.13	0.00679421	0.00668857	0.00646518	0.00643971	0.00637734	0.00643118		115.325	0.00364654	0.0039505	0.00372431	0.0035182	0.00374965	0.00437194
	59.22	0.00677879	0.0066846	0.00646064	0.00642005	0.00635993	0.00643407		115.5	0.00363064	0.00395087	0.00371182	0.00351594	0.00374723	0.0043786
	59.31	0.0067805	0.00667037	0.00645683	0.0064148	0.00635513	0.00641937		115.675	0.00362951	0.00394992	0.00370933	0.00351633	0.00373982	0.00437484
	59.4	0.00676208	0.00666847	0.0064441	0.0064117	0.0063593	0.00640319		115.85	0.00362509	0.0039403	0.00369337	0.00348735	0.00374478	0.00436412
	59.49	0.00677311	0.00666585	0.00644205	0.00639666	0.00634232	0.0064096		116.025	0.00361195	0.00393741	0.00368491	0.00348948	0.00373561	0.00436257
	59.58	0.00677595	0.00665274	0.00643102	0.00637873	0.00634258	0.00640527		116.2	0.00360383	0.00392344	0.0036863	0.00348084	0.00373054	0.00435241
	59.67	0.0067626	0.00664089	0.00642659	0.00638687	0.00633187	0.00638183		116.375	0.00358977	0.00392499	0.00366664	0.00348538	0.00372339	0.00434117
	59.76	0.00674765	0.00662894	0.00641272	0.00638007	0.00633161	0.00637991		116.55	0.00359403	0.00392599	0.00366031	0.0034681	0.00371164	0.00433901
	59.85	0.00673678	0.00662584	0.0064132	0.00637203	0.00632151	0.00637579		116.725	0.00358612	0.00392339	0.00364861	0.00346571	0.00370827	0.00433127
	59.94	0.00672285	0.00662027	0.0064153	0.00637193	0.00630941	0.00635875		116.9	0.00357453	0.00391387	0.00364091	0.00347151	0.00369873	0.00431769
	60.03	0.00671124	0.00662513	0.00640474	0.00635571	0.00631481	0.00636545		117.075	0.00356957	0.00390406	0.00364286	0.00346429	0.0037042	0.00431227
	60.12	0.00670352	0.00662285	0.0063881	0.00635216	0.00630303	0.0063672		117.25	0.00356891	0.00388339	0.00363734	0.00344451	0.00369792	0.00431769
	60.21	0.0066907	0.00661255	0.00638626	0.00633933	0.00629287	0.00636069		117.425	0.00354999	0.00387348	0.00364039	0.00344506	0.00367773	0.00431145
	60.3	0.00669007	0.00661394	0.00638075	0.00633114	0.00628408	0.00636458		117.6	0.00355493	0.00387177	0.00363518	0.00343426	0.00367219	0.00429774
	60.39	0.00669616	0.00659863	0.00637348	0.00632665	0.00628237	0.00635833		117.775	0.00353811	0.00387366	0.00362596	0.00343566	0.00366772	0.00428397
	60.48	0.00669419	0.00659976	0.00635678	0.00631311	0.00627613	0.0063488		117.95	0.00353344	0.00386564	0.00362023	0.00343195	0.00365818	0.00428726
	60.57	0.00668925	0.0065892	0.00634489	0.00630631	0.00626781	0.00633975		118.125	0.00352408	0.00385873	0.00361319	0.00343245	0.00365455	0.00428816
	60.66	0.00668529	0.00657158	0.00634237	0.00631434	0.00626671	0.00631712		118.3	0.00351825	0.00385365	0.00360349	0.00342869	0.00366325	0.0042865
	60.75	0.00667935	0.00657497	0.00633006	0.00630379	0.00625589	0.00632074		118.475	0.00352253	0.00384455	0.00359222	0.00341288	0.00365818	0.00428174
	60.84	0.0066809	0.00657163	0.00633954	0.00630245	0.00624668	0.00630988		118.65	0.003508	0.00383706	0.00359014	0.00339397	0.0036556	0.0042766
	60.93	0.00666222	0.00655874	0.00631549	0.00629143	0.00624138	0.0062987		118.825	0.00349555	0.00383472	0.00358312	0.00340146	0.00364774	0.00426242
	61.02	0.00666028	0.00654577	0.00632723	0.00629303	0.00622619	0.00630791		119	0.00348762	0.00382376	0.00358362	0.00339108	0.00363203	0.00426321
	61.11	0.00665403	0.00654679	0.00632481	0.00627316	0.00623351	0.00630332		119.175	0.00348315	0.00381676	0.00356896	0.00339418	0.00362267	0.00426924
	61.2	0.00663317	0.00654866	0.006314	0.00626125	0.00622264	0.00629334		119.35	0.00348806	0.00381348	0.00355228	0.00339804	0.00362809	0.0042515
	61.29	0.00662676	0.00653844	0.00629505	0.00625797	0.00622083	0.00628361		119.525	0.00347059	0.00381327	0.00354492	0.00338084	0.00361382	0.00423605
	61.38	0.00662001	0.00652623	0.00628912	0.00624411	0.0062128	0.0062682		119.7	0.00347304	0.00380049	0.00354941	0.00337417	0.00361166	0.00422784
	61.47	0.00660725	0.00651835	0.00628977	0.0062461	0.00621923	0.00626358		119.875	0.00346392	0.00380446	0.00354418	0.00337711	0.00360304	0.00422052
	61.56	0.00660688	0.00652103	0.00628515	0.00624379	0.00620462	0.00624818		120.05	0.00346873	0.00379805	0.00354684	0.00335867	0.00360685	0.00420742
	61.65	0.00660276	0.00650948	0.00629061	0.00623823	0.00619869	0.00624091		120.225	0.00346124	0.00379176	0.00352682	0.00335232	0.00359442	0.00420279
	61.74	0.00660249	0.00649593	0.00628479	0.00623062	0.00618056	0.00623246		120.4	0.00344842	0.00378306	0.00353338	0.00334496	0.00358835	0.0042006
	61.83	0.00659729	0.00648156	0.00627376	0.00622587	0.00616723	0.00622742		120.575	0.00343665	0.00376287	0.00351799	0.00334551	0.00357606	0.00419021
	61.92	0.00657544	0.00648569	0.00626377	0.00621335	0.00616518	0.00622136		120.75	0.00342181	0.00376616	0.00352109	0.00334257	0.00358202	0.0041836
	62.01	0.00656649	0.00647986	0.00626589	0.00620404	0.00615657	0.0062043		120.925	0.00341743	0.00375259	0.00351728	0.00333154	0.00357453	0.00418689
	62.1	0.00656029	0.00648201	0.00625219	0.00620018	0.00615597	0.00620388		121.1	0.00341735	0.00375312	0.00351226	0.00332353	0.00356978	0.00417276
	62.19	0.00655225	0.00646941	0.0062461	0.00619535	0.00615731	0.00620651		121.275	0.00340222	0.00375993	0.00351581	0.00331773	0.00356844	0.00417076
	62.28	0.00654353	0.00646316	0.00622934	0.00617909	0.00615673	0.00619709		121.45	0.00339268	0.00374925	0.00350291	0.00332101	0.00355806	0.00416532
	62.37	0.00654422	0.00645801	0.00622692	0.00618048	0.00614513	0.00618845		121.625	0.00338596	0.00375325	0.00350383	0.00332209	0.00354479	0.00415805
	62.46	0.0065417	0.00643819	0.0062233	0.00617675	0.00613249	0.00617562		121.8	0.0033909	0.00373766	0.00349991	0.00330738	0.00354077	0.00414627
	62.55	0.00653534	0.00643375	0.00622191	0.00617937	0.0061195	0.00616893		121.975	0.00337826	0.00373714	0.0034877	0.00328987	0.00354739	0.00413932
	62.64	0.00651804	0.00643107	0.00621105	0.00616862	0.00610987	0.0061746		122.15	0.0033811	0.00372554	0.00348005	0.00328475	0.00353115	0.00413385
	62.73	0.00651087	0.00641931	0.00620929	0.00616059	0.00610284	0.00616647		122.325	0.00336928	0.00372036	0.00347545	0.00328133	0.00352787	0.0041365
	62.82	0.00650105	0.0064034	0.00620344	0.00615925	0.00608975	0.00616261		122.5	0.00336865	0.00372157	0.00345643	0.00327154	0.00352868	0.00412288
	62.91	0.00649002	0.00640934	0.00619055	0.0061576	0.00608697	0.00615636		122.675	0.00334782	0.00371842	0.00344501	0.00326017	0.00352088	0.00412982
	63	0.00648745	0.00640067	0.00618423	0.00613795	0.00608259	0.00615411		122.85	0.0033504	0.00370767	0.00344201	0.00325691	0.00351859	0.00411946
	63.09	0.00648296	0.0063913	0.00616678	0.00612218	0.00606885	0.00613789		123.025	0.00333522	0.0037026	0.00343747	0.00325069	0.00351066	0.00412193
	63.18	0.00646985	0.00638647	0.00616502	0.0061174	0.00605568	0.00613485		123.2	0.0033285	0.00370099	0.00343329	0.00324441	0.0034934	0.0041143
	63.27	0.0064624	0.00639485	0.00614768	0.00611405	0.00605717	0.00612323		123.375	0.00332361	0.00368911	0.00341735	0.00322653	0.00347819	0.00410046
	63.36	0.00646192	0.00638414	0.00613784	0.00611405	0.00605919	0.0061173		123.55	0.00332182	0.00367395	0.00341842	0.00321947	0.00348005	0.00409496
	63.45	0.00646851	0.00635668	0.00613286	0.00611643	0.00604915	0.0061073		123.725	0.00331413	0.00367495	0.00341175	0.00321839	0.00347338	0.00408468
	63.54	0.006463	0.00635395	0.00612404	0.00610987	0.00604867	0.00610762		123.9	0.00330704	0.00365862	0.00340248	0.00321713	0.00345636	0.00406739
	63.63	0.00645287	0.00635345	0.00612074	0.00609975	0.00603745	0.00609327		124.075	0.00329858	0.00366238	0.00339799	0.00320238	0.00344606	0.00406231
	63.72	0.00644236	0.00634938	0.00612837	0.00609238	0.00603459	0.0060912		124.25	0.00329885	0.0036529	0.00338147	0.00319256	0.00343891	0.00406489
	63.81	0.00643564	0.00634699	0.00611767	0.00608928	0.00602069	0.00608188		124.425	0.00328469	0.00365689	0.00339011	0.00319203	0.00343671	0.00406495
	63.9	0.00642653	0.0063367	0.00610972	0.00608516	0.00600925	0.0060775		124.6	0.00328314	0.00366104	0.00338084	0.00318248	0.00343405	0.00405316
	63.99	0.00641196	0.00632893	0.00610114	0.00606129	0.00600844	0.00608034		124.775	0.00327033	0.00365426	0.00336994	0.00317586	0.00342875	0.00403369
	64.08	0.00640592	0.00632048	0.00608241	0.00605392	0.00600159	0.00606252		124.95	0.00326085	0.00365061	0.00336295	0.00317486	0.00341514	0.00403359
	64.17	0.00640532	0.00631374	0.00607879	0.00603797	0.00599288	0.00606746		125.125	0.00327038	0.00363973	0.0033734	0.00315911	0.00340881	0.00402428
	64.26	0.00640655	0.00630534	0.00607915	0.00602769	0.00598738	0.00605898		125.3	0.00327046	0.00364086	0.00335786	0.00315413	0.00339851	0.00401665
	64.35	0.00639057	0.00630219	0.00607493	0.00603005	0.00598229	0.00603577		125.475	0.00327322	0.00363103	0.00335565	0.00314531	0.00339397	0.00401299
	64.44	0.0063687	0.00629704	0.006063	0.00602732	0.00598502	0.00602924		125.65	0.00326957	0.00361713	0.0033531	0.00314969	0.00339536	0.0040186
	64.53	0.00637728	0.00628628	0.00605486	0.00602861	0.00598717	0.00602315		125.825	0.00325951	0.00361534	0.00334977	0.00314189	0.00339263	0.00401733
	64.62	0.00636581	0.00626928	0.00604332	0.00601667	0.00596372	0.00601434		126	0.00326626	0.0035975	0.00334772	0.00313803	0.00339691	0.00400818
	64.71	0.00635925	0.00626626	0.00604054	0.00601625	0.00595501	0.00601599		126.175	0.00326605	0.00359082	0.0033333	0.00313315	0.00339137	0.00399193
	64.8	0.00636555	0.00626949	0.00604482	0.0060039	0.00594203	0.00600458		126.35	0.00325523	0.00359227	0.00333073	0.00313415	0.00339037	0.00398222
	64.89	0.00635668	0.00626306	0.00602289	0.00599496	0.00593726	0.00601187		126.525	0.00324838	0.00359724	0.00332768	0.00312509	0.00337372	0.00398251
	64.98	0.00633269	0.00624534	0.00603252	0.00599144	0.00592305	0.00601022		126.7	0.0032441	0.00357881	0.00332219	0.00311226	0.00336679	0.00398972
	65.07	0.00632749	0.00623994	0.00601492	0.00598667	0.00592682	0.00599839		126.875	0.00324082	0.00357805	0.00331069	0.00311312	0.00336033	0.00397359
	65.16	0.00632119	0.00622448	0.00601759	0.00598137	0.00591513	0.00599732		127.05	0.00323835	0.00358273	0.00330071	0.00310538	0.0033618	0.00396584
	65.25	0.00631817	0.00623164	0.00600988	0.00595821	0.0059156	0.00599118		127.225	0.00321419	0.00357832	0.00330825	0.0031016	0.00336384	0.00395897
	65.34	0.0063145	0.00621795	0.00599876	0.00596351	0.00590459	0.00597335		127.4	0.00321884	0.00357259	0.00331497	0.00308703	0.00336687	0.00394832
	65.43	0.00631137	0.0062159	0.00599278	0.00595945	0.00589378	0.00595989		127.575	0.00321813	0.00356176	0.00330231	0.00308252	0.00335547	0.003952
	65.52	0.00630725	0.00620312	0.00597972	0.00595378	0.00589326	0.00595171		127.75	0.00321165	0.00355779	0.00329352	0.00308344	0.00334265	0.00394677
	65.61	0.00628185	0.00620388	0.00598069	0.005958	0.00588904	0.0059542		127.925	0.00321109	0.00354058	0.00327487	0.00307538	0.00333587	0.00394819
	65.7	0.00627841	0.00619992	0.00597759	0.00594452	0.00587779	0.00593917		128.1	0.00320282	0.00354539	0.00326492	0.00306341	0.00333154	0.00394061
	65.79	0.00627054	0.00619483	0.00597523	0.00594266	0.00587695	0.00593668		128.275	0.00318875	0.00353578	0.00326059	0.00306795	0.00332773	0.00393467
	65.88	0.00627563	0.00619499	0.00596495	0.0059311	0.00585839	0.00593021		128.45	0.00318555	0.00354016	0.00325943	0.00307031	0.00332154	0.0039292
	65.97	0.00627274	0.00618557	0.00596118	0.0059193	0.00585262	0.00591869		128.625	0.00317781	0.00352414	0.00325116	0.00306596	0.00331219	0.00392197
	66.06	0.00626542	0.0061763	0.00595465	0.00592137	0.0058484	0.00592019		128.8	0.00316801	0.00351281	0.00324875	0.0030695	0.00330909	0.0039211
	66.15	0.00626482	0.00618376	0.00595528	0.00590005	0.00584347	0.00592352		128.975	0.00316864	0.0035126	0.00323856	0.00306276	0.00329483	0.00392704
	66.24	0.00624962	0.006171	0.00594678	0.005893	0.00583749	0.00591159		129.15	0.00317586	0.00349629	0.00323646	0.00305255	0.00329289	0.00391297
	66.33	0.00624833	0.00616321	0.00593217	0.00590396	0.00584352	0.00589753		129.325	0.00316455	0.00349508	0.00321564	0.00303961	0.00329328	0.00391113
	66.42	0.00624471	0.00615587	0.00591966	0.00590351	0.00584512	0.00589454		129.5	0.00315058	0.00349256	0.0032038	0.00302979	0.00328293	0.00391555
	66.51	0.00623227	0.00613682	0.00591694	0.00590356	0.00583683	0.00587795		129.675	0.00313599	0.00348554	0.00319497	0.00302071	0.00327293	0.0039004
	66.6	0.00621821	0.00613228	0.00591534	0.00589148	0.00582454	0.00588293		129.85	0.00313176	0.00347792	0.00318928	0.0030109	0.00327327	0.00389323
	66.69	0.00621981	0.00612105	0.00591497	0.00587443	0.00580962	0.00587721		130.025	0.00312333	0.00347808	0.00318082	0.00301258	0.00326718	0.00388855
	66.78	0.00619992	0.00612758	0.00590849	0.00587207	0.00578996	0.00586817		130.2	0.00311346	0.00346502	0.00318306	0.00300476	0.00325964	0.00387874
	66.87	0.00619819	0.00612764	0.00590346	0.00586182	0.00578236	0.00586549		130.375	0.00312522	0.00345643	0.00318502	0.00299444	0.00325857	0.003884
	66.96	0.00619034	0.00611662	0.00588775	0.00585073	0.00576901	0.00586004		130.55	0.00311546	0.00344913	0.00317287	0.00299242	0.00324197	0.00387616
	67.05	0.00618467	0.00611911	0.00588246	0.00584378	0.00577845	0.00586476		130.725	0.00311428	0.00344362	0.00316793	0.00297602	0.00323129	0.00386922
	67.14	0.00618195	0.00610119	0.00587669	0.00583883	0.00577365	0.00585571		130.9	0.00310058	0.00343285	0.00316205	0.00297109	0.00323475	0.0038652
	67.23	0.00617893	0.00610287	0.00588206	0.00583133	0.00576922	0.00583956		131.075	0.0031058	0.00343566	0.00316072	0.00297001	0.00323273	0.00385263
	67.32	0.00617085	0.00609392	0.00586976	0.00583303	0.00576301	0.00582989		131.25	0.00308711	0.00343613	0.00316704	0.00296597	0.00322808	0.00385023
	67.41	0.00616828	0.00609686	0.00586337	0.005827	0.00575457	0.00581418		131.425	0.00308126	0.00343337	0.00316001	0.00295028	0.00321624	0.00383648
	67.5	0.00616481	0.00608178	0.00584979	0.00581775	0.00574836	0.00581444		131.6	0.00307244	0.00343479	0.0031682	0.00295786	0.00320645	0.00382938
	67.59	0.00614298	0.00606866	0.00585652	0.00580883	0.00573884	0.00580312		131.775	0.00305315	0.00343303	0.00316998	0.00294684	0.00321527	0.0038323
	67.68	0.00614855	0.00606423	0.00585	0.00580658	0.00573667	0.00580991		131.95	0.00304822	0.00343143	0.00316326	0.00294679	0.00320619	0.00382786
	67.77	0.0061418	0.00604985	0.00584336	0.00578671	0.00573234	0.00580283		132.125	0.00305136	0.0034277	0.00316667	0.00294968	0.00319844	0.00381377
	67.86	0.00613228	0.00605938	0.0058253	0.00578943	0.00572293	0.00580165		132.3	0.00303887	0.0034169	0.00315098	0.00293404	0.00318875	0.00380441
	67.95	0.00611848	0.00604744	0.00581877	0.00577648	0.0057255	0.00579232		132.475	0.0030252	0.00340986	0.00313769	0.00292732	0.00319348	0.00380365
	68.04	0.00612981	0.00604637	0.00580375	0.0057627	0.00571703	0.00579172		132.65	0.00302793	0.00340505	0.00313562	0.00292486	0.00318776	0.00379429
	68.13	0.00612601	0.00603459	0.00579625	0.00575292	0.00571399	0.00576857		132.825	0.00302932	0.00339216	0.00311979	0.00291205	0.00318222	0.00378961
	68.22	0.00611195	0.00602341	0.00579316	0.00575447	0.00572603	0.00576372		133	0.00301231	0.00339011	0.00311013	0.00290591	0.00317416	0.00378579
	68.31	0.00610809	0.00602512	0.00578461	0.00575226	0.00572393	0.00576115		133.175	0.00301452	0.00337401	0.00310614	0.00290725	0.0031708	0.00376858
	68.4	0.00610612	0.00601287	0.00579151	0.00574212	0.00569743	0.00576681		133.35	0.00300796	0.00337569	0.0031016	0.00290699	0.00314977	0.00375601
	68.49	0.00610221	0.00601156	0.00578744	0.00574162	0.00569389	0.00573646		133.525	0.00301321	0.00336989	0.00308811	0.00290576	0.00315686	0.00375493
	68.58	0.00609634	0.00599923	0.00578008	0.005732	0.00568967	0.00573271		133.7	0.0029999	0.00338008	0.00309265	0.00289377	0.0031483	0.00373842
	68.67	0.00608327	0.00599695	0.00577607	0.00572804	0.00568092	0.00573355		133.875	0.0029899	0.00337981	0.00308131	0.00289099	0.0031568	0.003739
	68.76	0.00608259	0.00598224	0.00576928	0.00571528	0.00566952	0.00573271		134.05	0.00298368	0.00337629	0.00307601	0.00288209	0.00314617	0.0037365
	68.85	0.00607745	0.00597982	0.00576815	0.00571389	0.00566323	0.00572005		134.225	0.00297702	0.00337346	0.0030727	0.00287141	0.0031431	0.00373976
	68.94	0.00608236	0.00597214	0.00576105	0.00570807	0.00566	0.0057104		134.4	0.00296944	0.00336713	0.00305289	0.00286341	0.00313919	0.00373622
	69.03	0.00608049	0.0059601	0.0057504	0.00569208	0.00565461	0.00570346		134.575	0.00296361	0.00336694	0.00304567	0.00286328	0.0031325	0.00373162
	69.12	0.00606454	0.005951	0.0057379	0.00567903	0.00565964	0.00569829		134.75	0.00297161	0.00334559	0.00302866	0.00286378	0.00312121	0.0037256
	69.21	0.00605785	0.00593613	0.00573051	0.00568739	0.00563815	0.00569017		134.925	0.00296547	0.00334029	0.00303247	0.00285977	0.00311916	0.00370788
	69.3	0.00606011	0.00592945	0.00572608	0.00568519	0.00563828	0.00568503		135.1	0.0029602	0.00334318	0.00303192	0.00285048	0.00311013	0.00370207
	69.39	0.00604679	0.00592918	0.00572042	0.00568047	0.00562476	0.0056832		135.275	0.00295209	0.00332587	0.00302806	0.00284361	0.00311562	0.00371088
	69.48	0.00603839	0.00592326	0.00572741	0.00566991	0.0056295	0.00568076		135.45	0.0029476	0.00333748	0.00302698	0.00283967	0.0031043	0.00369881
	69.57	0.00602	0.00591169	0.00571507	0.00565793	0.00561239	0.00568443		135.625	0.00294115	0.00332582	0.00302121	0.00283928	0.00309866	0.00369978
	69.66	0.00601395	0.00591329	0.00571651	0.00564596	0.00560471	0.00567376		135.8	0.00293779	0.00332561	0.00301224	0.00284009	0.00308937	0.00368903
	69.75	0.00600471	0.00591219	0.00571848	0.00563896	0.00559745	0.00566606		135.975	0.0029406	0.00332059	0.00300098	0.00282047	0.00308819	0.00369137
	69.84	0.00599679	0.00591148	0.00571127	0.00562743	0.00560979	0.00565767		136.15	0.00292551	0.00331665	0.00298896	0.00282215	0.00309344	0.0036843
	69.93	0.00599952	0.00589945	0.0056908	0.00562887	0.00559766	0.00565862		136.325	0.002922	0.00331318	0.00300145	0.00281307	0.00308231	0.00368047
	70.02	0.00598121	0.00589994	0.00568823	0.00562169	0.00558637	0.00565655		136.5	0.00292625	0.00330583	0.00299597	0.00279985	0.00306409	0.00367413
	70.11	0.00598688	0.00588689	0.00568983	0.00562229	0.00558836	0.0056419		136.675	0.00291344	0.00330444	0.00300163	0.00280827	0.00306816	0.00366972
	70.2	0.00597453	0.00588447	0.00567701	0.00563042	0.00558671	0.00563212		136.85	0.00292213	0.00330357	0.00298794	0.00280206	0.00306436	0.0036638
	70.29	0.0059724	0.00587309	0.0056805	0.00562009	0.00557531	0.00564009		137.025	0.00291625	0.00330003	0.00298153	0.00279789	0.00305722	0.00365715
	70.38	0.0059563	0.00586956	0.00566569	0.00561925	0.00555998	0.0056295		137.2	0.00290229	0.00328981	0.00297988	0.00279067	0.00305066	0.00364412
	70.47	0.00594754	0.00587572	0.00566312	0.00560466	0.00555411	0.0056187		137.375	0.00288891	0.00328207	0.00298056	0.0027832	0.00304168	0.0036335
	70.56	0.0059418	0.00587105	0.0056566	0.00560081	0.00554929	0.00562235		137.55	0.00289099	0.00326201	0.00297888	0.00276704	0.00304265	0.00362086
	70.65	0.00593453	0.0058646	0.00564889	0.00558836	0.0055391	0.0056148		137.725	0.00288723	0.00325878	0.00296681	0.00276927	0.0030463	0.0036165
	70.74	0.00592979	0.0058523	0.00563393	0.00559664	0.00553541	0.00560893		137.9	0.00287818	0.00325825	0.00295262	0.00277499	0.0030294	0.00361132
	70.83	0.00592331	0.00584294	0.00562127	0.00558595	0.00553355	0.00560689		138.075	0.00287677	0.00325132	0.00294952	0.00276481	0.00303082	0.00360691
	70.92	0.00593207	0.00584743	0.005624	0.00557227	0.00553577	0.00559108		138.25	0.00287595	0.00324234	0.00293512	0.00275584	0.00301937	0.00359858
	71.01	0.00592688	0.00583154	0.00561931	0.00557046	0.00552959	0.005593		138.425	0.00287189	0.0032258	0.00292685	0.00275233	0.00301659	0.0035903
	71.1	0.00591898	0.00582669	0.00560807	0.00557154	0.00551591	0.00557505		138.6	0.00286121	0.00321787	0.00293031	0.00274892	0.00302153	0.00359093
	71.19	0.00590608	0.00581167	0.00560385	0.00556357	0.00550344	0.0055757		138.775	0.0028451	0.00320592	0.00291932	0.00274498	0.00300738	0.00358139
	71.28	0.00590244	0.00581209	0.00560256	0.00555	0.00549645	0.00556944		138.95	0.00284164	0.00320957	0.00290977	0.00274525	0.00300208	0.00357432
	71.37	0.00589357	0.00581481	0.00559638	0.0055391	0.00549535	0.0055604		139.125	0.00283487	0.00320036	0.00292305	0.00274152	0.00300363	0.00357579
	71.46	0.00588298	0.00579027	0.00559648	0.00553957	0.00549139	0.00556045		139.3	0.00283293	0.00320023	0.00291599	0.00273192	0.00300092	0.00356983
	71.55	0.00588358	0.00580267	0.00559316	0.00553247	0.00549001	0.00555768		139.475	0.00282768	0.0031956	0.00290151	0.00273392	0.00299925	0.00355829
	71.64	0.0058716	0.00579407	0.00558723	0.00553247	0.00547238	0.00555113		139.65	0.00282535	0.00320343	0.00290639	0.00272618	0.00298678	0.00355459
	71.73	0.00585335	0.00579722	0.00557982	0.00551691	0.00547172	0.00553674		139.825	0.002821	0.00319356	0.00289377	0.00272143	0.00299355	0.00354765
	71.82	0.00585354	0.00579216	0.00556949	0.00551217	0.00546745	0.00552291		140	0.00281027	0.00319028	0.00287963	0.00271653	0.00299242	0.00353825
	71.91	0.00584819	0.00579088	0.00556892	0.00551285	0.00545307	0.00550868		140.175	0.00278393	0.00317875	0.00287829	0.00271236	0.00299402	0.00353444
	72	0.00583765	0.0057774	0.00555891	0.00550528	0.00545275	0.00551398		140.35	0.00277939	0.00318093	0.00287803	0.00269899	0.00298177	0.00354434
	72.09	0.00583348	0.00577232	0.00555042	0.0055019	0.00544752	0.00550405		140.525	0.00278189	0.00317773	0.00287461	0.00270384	0.00297148	0.0035244
	72.18	0.00583065	0.00577051	0.00553494	0.00549207	0.00543945	0.00550939		140.7	0.00278446	0.00317014	0.00286703	0.00269204	0.00296526	0.00351434
	72.27	0.00582839	0.00575426	0.0055385	0.00548673	0.00543219	0.00549582		140.875	0.00277499	0.00316106	0.00285822	0.00268671	0.00296267	0.00351673
	72.36	0.00581557	0.00575019	0.00553648	0.00548904	0.00543534	0.0054986		141.05	0.0027721	0.00317426	0.00284969	0.0026731	0.00296015	0.00350971
	72.45	0.00581384	0.00574747	0.00552173	0.00547788	0.0054198	0.00549737		141.225	0.00275521	0.00315237	0.00285423	0.00266817	0.00295634	0.00350719
	72.54	0.00580417	0.00574479	0.00552291	0.00546611	0.0054027	0.00548689		141.4	0.00274698	0.00314764	0.00284376	0.00265519	0.00293181	0.0035043
	72.63	0.00579187	0.0057389	0.00551654	0.00546035	0.00539492	0.00548411		141.575	0.00274845	0.00316213	0.00284135	0.00265685	0.00292278	0.00349101
	72.72	0.00579295	0.00572679	0.00549928	0.00545917	0.00539987	0.00548112		141.75	0.00274139	0.00317313	0.00283933	0.00265991	0.002922	0.00348449
	72.81	0.00579594	0.00572576	0.00549315	0.00545789	0.00538913	0.0054838		141.925	0.00273166	0.0031531	0.00283241	0.00264586	0.0029167	0.00348875
	72.9	0.00579984	0.00571827	0.0054916	0.00544293	0.00538295	0.00546386		142.1	0.00273284	0.00314457	0.00281693	0.00264111	0.00291751	0.0034739
	72.99	0.00579193	0.00570288	0.00549084	0.00544063	0.00537381	0.00545409		142.275	0.00272196	0.00313284	0.00281554	0.00263865	0.00291565	0.00347593
	73.08	0.00577462	0.00569059	0.00549645	0.00545019	0.00537457	0.00544613		142.45	0.00271378	0.00312575	0.00281661	0.00263139	0.00291158	0.00347658
	73.17	0.00576681	0.00569027	0.00548626	0.00542905	0.00536441	0.00544427		142.625	0.00270746	0.00312969	0.00280838	0.00263094	0.00290602	0.00348399
	73.26	0.00576959	0.00568776	0.00548571	0.0054191	0.00535454	0.00543141		142.8	0.00270072	0.00312	0.00279639	0.00262858	0.00290371	0.00347432
	73.35	0.0057481	0.00567893	0.00547942	0.00541637	0.00535223	0.00543806		142.975	0.00269951	0.00310698	0.00279448	0.0026264	0.00289802	0.0034536
	73.44	0.00574579	0.00568267	0.00546143	0.00540624	0.00533825	0.0054401		143.15	0.00270205	0.00310438	0.00280248	0.00262486	0.00289686	0.00345701
	73.53	0.00574243	0.00567342	0.00545726	0.0053972	0.00533382	0.00543379		143.325	0.00270111	0.00309979	0.00280046	0.00261183	0.00288789	0.00344319
	73.62	0.00573378	0.00567893	0.00545522	0.00538743	0.00531688	0.00544356		143.5	0.00270426	0.0031027	0.00278572	0.00259673	0.00289691	0.0034356
	73.71	0.00572967	0.0056654	0.0054533	0.0053918	0.00533429	0.0054307		143.675	0.00270019	0.0030984	0.00278393	0.00260179	0.00289036	0.0034351
	73.8	0.00573635	0.00565964	0.00544822	0.00538125	0.00532329	0.005418		143.85	0.00269618	0.00309966	0.00278005	0.00260512	0.00287343	0.00342457
	73.89	0.00572789	0.0056582	0.00543539	0.00537648	0.00531405	0.00540618		144.025	0.0026864	0.00308651	0.00277494	0.00259966	0.00287524	0.00343345
	73.98	0.00571848	0.00563859	0.00544031	0.00538803	0.00531779	0.00539529		144.2	0.00267636	0.00307362	0.00277659	0.00258671	0.00287443	0.00342016
	74.07	0.00571132	0.00563676	0.00543733	0.00538141	0.00530978	0.00538311		144.375	0.00266712	0.00307344	0.00275886	0.00257913	0.00287317	0.00339778
	74.16	0.00571158	0.00562704	0.00543075	0.00537431	0.00529889	0.00536886		144.55	0.0026575	0.00306283	0.00275938	0.00257788	0.0028621	0.00339184
	74.25	0.00569177	0.00561346	0.00542195	0.00536203	0.00528357	0.00536996		144.725	0.00265451	0.00306071	0.00275841	0.00257418	0.00285203	0.00338788
	74.34	0.00569224	0.00560796	0.00543316	0.00535624	0.00528784	0.00538177		144.9	0.00265218	0.00304533	0.00274491	0.0025784	0.00284804	0.00338761
	74.43	0.00568385	0.00562384	0.00543039	0.00534487	0.00527488	0.00537313		145.075	0.00263574	0.00304475	0.00273059	0.00256912	0.00284248	0.00337635
	74.52	0.00567583	0.00562384	0.00540854	0.00533474	0.00527621	0.00536661		145.25	0.00263204	0.00304735	0.002724	0.00255926	0.00283986	0.00337595
	74.61	0.00567948	0.00560807	0.00540186	0.00533607	0.00526697	0.00535396		145.425	0.00263503	0.00302858	0.00273258	0.00255266	0.0028291	0.00337288
	74.7	0.00567392	0.00560759	0.0053884	0.00531871	0.00526969	0.00536014		145.6	0.00263671	0.00302914	0.0027304	0.00254296	0.00281995	0.00337474
	74.79	0.00566323	0.00560144	0.0053808	0.00531306	0.0052677	0.00534461		145.775	0.00262239	0.00303599	0.00271787	0.00253816	0.00281265	0.00336621
	74.88	0.00565191	0.00559339	0.00537957	0.005324	0.00526205	0.00533607		145.95	0.00262685	0.0030362	0.00270879	0.00253496	0.00282013	0.00335681
	74.97	0.00563778	0.00558359	0.00536907	0.00532468	0.00525741	0.00532987		146.125	0.00260205	0.00303145	0.00270879	0.00253473	0.00281265	0.00335258
	75.06	0.00564473	0.00558184	0.00537109	0.00532062	0.00524663	0.00532683		146.3	0.00261316	0.00302601	0.00269626	0.00252927	0.00281441	0.0033608
	75.15	0.00563419	0.00556934	0.00537297	0.00531193	0.00523291	0.00533044		146.475	0.00260144	0.00302452	0.0026992	0.00251399	0.00281766	0.00334824
	75.24	0.005637	0.00555684	0.00535791	0.0053014	0.00522505	0.0053202		146.65	0.00259893	0.00302557	0.00269012	0.00251674	0.00280513	0.0033374
	75.33	0.00563264	0.00555844	0.00536184	0.00528697	0.005225	0.00531554		146.825	0.00258506	0.00300491	0.00267751	0.00251106	0.00279941	0.00333228
	75.42	0.00562229	0.00555794	0.00534862	0.00527998	0.00521667	0.00530829		147	0.0025762	0.00300662	0.00267339	0.0025078	0.00280961	0.00332529
	75.51	0.00562609	0.00554827	0.00535742	0.00528286	0.00521091	0.00529467		147.175	0.00257426	0.00299888	0.00266524	0.00251043	0.00281292	0.00333367
	75.6	0.00560985	0.005551	0.00533589	0.00527263	0.0052172	0.00529931		147.35	0.002553	0.00299825	0.00266739	0.00249423	0.00280198	0.003324
	75.69	0.00561202	0.00554971	0.00533173	0.00527535	0.00521848	0.0052904		147.525	0.00255166	0.00299292	0.00264819	0.00248655	0.00280242	0.00331673
	75.78	0.00560544	0.00554188	0.00531903	0.00526872	0.00522029	0.00527747		147.7	0.00254854	0.00299024	0.00264764	0.00248521	0.00279149	0.00330804
	75.87	0.00559268	0.00553064	0.00532384	0.00526569	0.00520759	0.00526867		147.875	0.00255352	0.00298135	0.00264098	0.00248663	0.00279345	0.00329916
	75.96	0.00559043	0.00552569	0.00531342	0.00527263	0.0051933	0.00526302		148.05	0.00254914	0.0029867	0.00263259	0.00248023	0.00278412	0.00329717
	76.05	0.00558938	0.0055204	0.00532068	0.00525286	0.00519243	0.00525846		148.225	0.00253842	0.0029761	0.00262166	0.00246983	0.00277612	0.00329512
	76.14	0.00558409	0.00550478	0.00531439	0.00525105	0.00518761	0.00525388		148.4	0.00253281	0.00297028	0.00262045	0.00246922	0.00277606	0.003288
	76.23	0.00556868	0.00549737	0.00529648	0.00524613	0.00518052	0.00525859		148.575	0.00252615	0.00297049	0.00261259	0.00245365	0.00277352	0.00328577
	76.32	0.0055664	0.00549907	0.0052848	0.00523497	0.00517419	0.00524231		148.75	0.00252193	0.00295752	0.00261104	0.00245504	0.00276615	0.00328929
	76.41	0.00555228	0.00550373	0.00528768	0.00521971	0.00518356	0.00524225		148.925	0.00251048	0.00295886	0.00261618	0.00245903	0.00274658	0.00328007
	76.5	0.00554589	0.00548951	0.00527967	0.00521523	0.0051645	0.00522942		149.1	0.00252206	0.00294212	0.00260383	0.00245051	0.00274693	0.00327566
	76.59	0.0055495	0.00548055	0.00526488	0.00520908	0.00516751	0.00522152		149.275	0.00252288	0.00293512	0.00260399	0.00243583	0.00274632	0.00327411
	76.68	0.00554481	0.00547557	0.00526354	0.00520091	0.00516494	0.00521463		149.45	0.00250594	0.00293399	0.00260304	0.00243518	0.00273499	0.00326592
	76.77	0.00555105	0.00546313	0.00526131	0.00519835	0.00514966	0.00520769		149.625	0.00250041	0.00291979	0.00260179	0.00243811	0.00272998	0.00326526
	76.86	0.00553273	0.00545351	0.00526291	0.00519953	0.00513856	0.00521458		149.8	0.00249263	0.0029263	0.00259764	0.00242763	0.00272091	0.00325484
	76.95	0.00553038	0.0054489	0.00525587	0.00520178	0.00513474	0.00519013		149.975	0.00248676	0.00292291	0.00259104	0.00242551	0.00272739	0.00326124
	77.04	0.00551675	0.00544534	0.00525603	0.00519602	0.00512495	0.00519696		150.15	0.00248476	0.00292221	0.00257339	0.00241492	0.00272164	0.0032499
	77.13	0.00550837	0.0054306	0.00524084	0.00518911	0.00512982	0.005195		150.325	0.002486	0.00291145	0.00256807	0.0024151	0.0027233	0.00324643
	77.22	0.00550025	0.00544576	0.00523403	0.00517727	0.00513495	0.00520615		150.5	0.00248128	0.00290725	0.00256411	0.00241785	0.00272324	0.00325008
	77.31	0.00550179	0.00544613	0.00522809	0.00517241	0.00511343	0.00519953		150.675	0.0024817	0.00290077	0.00255761	0.00240438	0.00271071	0.00325211
	77.4	0.0054986	0.00543348	0.00522306	0.00515934	0.00510532	0.00518976		150.85	0.00247376	0.00290006	0.00255467	0.0023916	0.00271364	0.00324588
	77.49	0.0054986	0.0054198	0.00521997	0.00514806	0.00511081	0.00519183		151.025	0.00247876	0.00289251	0.00253234	0.00238994	0.00271291	0.00322861
	77.58	0.00548406	0.00541574	0.00520322	0.00514311	0.00511034	0.0051896		151.2	0.00247782	0.00287695	0.00254466	0.00238615	0.00269822	0.00322199
	77.67	0.00548689	0.00541789	0.00518905	0.00513201	0.00509186	0.00518484		151.375	0.00247169	0.00286218	0.00254246	0.00238628	0.00269306	0.00321456
	77.76	0.00548956	0.00540938	0.00518699	0.00513167	0.0050893	0.00518288		151.55	0.0024757	0.0028627	0.00255352	0.00237886	0.00269663	0.00320219
	77.85	0.00547599	0.00540249	0.00519013	0.00513311	0.00509181	0.00517034		151.725	0.00247077	0.00286021	0.00254207	0.00236974	0.00269094	0.00319416
	77.94	0.00547002	0.00539437	0.00519573	0.00512474	0.00506284	0.00516089		151.9	0.00246723	0.00285497	0.00253549	0.00236154	0.0026897	0.0031977
	78.03	0.00546072	0.00538877	0.00518667	0.00511979	0.00506496	0.00515966		152.075	0.00245837	0.00285187	0.00254241	0.00236002	0.00268703	0.00320443
	78.12	0.0054494	0.00537761	0.00518688	0.00512079	0.00505038	0.00515725		152.25	0.00244692	0.00284056	0.00254566	0.00235541	0.00267911	0.0031961
	78.21	0.00543845	0.0053736	0.00517364	0.00510927	0.00505177	0.0051496		152.425	0.00243651	0.00284767	0.00253229	0.00235701	0.00267011	0.00319503
	78.3	0.00543599	0.00537664	0.00516474	0.00509799	0.00504795	0.00514251		152.6	0.0024389	0.00282881	0.00252647	0.00235258	0.00266545	0.00319188
	78.39	0.00542808	0.0053775	0.00515175	0.0050933	0.00505407	0.00514657		152.775	0.00243146	0.0028291	0.00252254	0.00235612	0.00267625	0.00318376
	78.48	0.00542578	0.00538183	0.00513471	0.00508257	0.00504606	0.0051406		152.95	0.00242532	0.00282915	0.0025196	0.0023607	0.00266705	0.00317381
	78.57	0.00541621	0.0053736	0.00512848	0.00507773	0.00504656	0.00513152		153.125	0.00242973	0.00282302	0.0025174	0.00236136	0.00264804	0.00317366
	78.66	0.0054213	0.0053697	0.00512801	0.00507179	0.00504083	0.0051234		153.3	0.00242173	0.00281121	0.00251559	0.00234283	0.0026472	0.00316833
	78.75	0.00540967	0.00535865	0.00513078	0.00507106	0.00502777	0.00511241		153.475	0.00242273	0.00283655	0.00251501	0.0023269	0.00262551	0.0031515
	78.84	0.00540977	0.00534626	0.00512929	0.00507153	0.00501864	0.00509597		153.65	0.00242412	0.00283941	0.00250589	0.00232281	0.00261343	0.00316011
	78.93	0.00539992	0.00534081	0.00512639	0.00507543	0.00500605	0.00510296		153.825	0.00240968	0.00283453	0.00248956	0.00232813	0.00261311	0.00315071
	79.02	0.0053867	0.0053439	0.00512495	0.0050648	0.00501704	0.00509464		154	0.00240774	0.00283314	0.0024876	0.00231839	0.00260223	0.00314604
	79.11	0.00538636	0.00532987	0.00512243	0.00506208	0.00501545	0.00510024		154.175	0.00240373	0.00282456	0.00247098	0.00231225	0.00260459	0.00314932
	79.2	0.00538253	0.00533351	0.00510207	0.00504918	0.00501272	0.00510008		154.35	0.00240313	0.00281347	0.00245651	0.00229981	0.00260404	0.00314431
	79.29	0.00537541	0.00532811	0.00510029	0.0050481	0.00500009	0.0050933		154.525	0.00239561	0.00281265	0.00245525	0.00230248	0.00259911	0.00313998
	79.38	0.00536897	0.00531651	0.00508412	0.00503123	0.00500723	0.00508566		154.7	0.00238143	0.00281601	0.00245216	0.00228781	0.00259759	0.00313268
	79.47	0.0053548	0.00532426	0.00508385	0.00502607	0.00499574	0.00507532		154.875	0.00237752	0.00281541	0.00245402	0.00229129	0.00259458	0.00312887
	79.56	0.00536475	0.00531326	0.0050749	0.00503049	0.00499276	0.00505925		155.05	0.00238161	0.00282302	0.00245171	0.00229114	0.00259245	0.00313255
	79.65	0.00536661	0.00529826	0.00506784	0.00502916	0.00498577	0.00505093		155.225	0.002376	0.00281307	0.00244351	0.00229101	0.00257664	0.00312165
	79.74	0.00536609	0.00528758	0.00507095	0.00501919	0.00496476	0.00504708		155.4	0.00235963	0.00280499	0.00245344	0.00227662	0.00257258	0.00312627
	79.83	0.0053553	0.00526425	0.00507362	0.00500077	0.00496196	0.00503923		155.575	0.00235808	0.00280562	0.00244566	0.00227584	0.00257895	0.0031174
	79.92	0.00535139	0.00526108	0.0050721	0.00500278	0.00495919	0.00503957		155.75	0.00235124	0.00279495	0.00243785	0.00228328	0.00258118	0.00311525
	80.01	0.00533877	0.00526652	0.00505878	0.00499757	0.00494731	0.00504287		155.925	0.00234076	0.00279125	0.00242205	0.00227149	0.002579	0.00311622
	80.1	0.00534134	0.00526595	0.00505017	0.00497114	0.00494943	0.00503552		156.1	0.00233963	0.00280001	0.00242359	0.00226436	0.00258086	0.00311614
	80.19	0.00532416	0.00527726	0.0050481	0.00497423	0.00493797	0.00505077		156.275	0.00233112	0.00279799	0.00242123	0.00225891	0.00257557	0.00311748
	80.28	0.00532191	0.0052698	0.00503944	0.0049663	0.00494171	0.005044		156.45	0.00233379	0.00279059	0.00242451	0.00225221	0.00256354	0.0031027
	80.37	0.0053235	0.00526364	0.00504072	0.0049712	0.00494767	0.00502073		156.625	0.00232913	0.00278294	0.00241012	0.00225451	0.00256259	0.00311
	80.46	0.00531971	0.00524741	0.00502911	0.00496186	0.00494003	0.00501919		156.8	0.00232292	0.00277719	0.00240213	0.00225705	0.00256118	0.00310554
	80.55	0.00531143	0.00524134	0.00502191	0.00495547	0.00493177	0.00501678		156.975	0.00232737	0.00277273	0.00241324	0.00224927	0.00255575	0.00310026
	80.64	0.00529991	0.00523945	0.00502557	0.0049622	0.00493007	0.00500945		157.15	0.00233437	0.00277132	0.00240347	0.00223573	0.00254039	0.00309732
	80.73	0.005298	0.00523097	0.00501155	0.00494448	0.00491534	0.00500333		157.325	0.00233232	0.00276953	0.00239592	0.002222	0.00252568	0.00308499
	80.82	0.00527909	0.00522484	0.00502008	0.00493988	0.00490563	0.00500364		157.5	0.00232019	0.00275752	0.00238421	0.00221598	0.00252854	0.0030901
	80.91	0.00527139	0.00522997	0.00500472	0.00493088	0.00489624	0.00500087		157.675	0.00231152	0.00274952	0.00238303	0.00222041	0.00252589	0.00308617
	81	0.00527653	0.00522419	0.00500129	0.00492724	0.0049005	0.00499768		157.85	0.00230953	0.00274666	0.00237674	0.00221496	0.00252833	0.00308517
	81.09	0.00527752	0.00522296	0.00498941	0.00491364	0.00489273	0.00499132		158.025	0.00230301	0.00273958	0.00237024	0.00220506	0.00252322	0.00306863
	81.18	0.00525603	0.00521565	0.0049903	0.00491133	0.00488813	0.00498177		158.2	0.00229143	0.00272686	0.00237556	0.00221375	0.00252741	0.00306808
	81.27	0.00525186	0.00520995	0.00496991	0.00490322	0.00489695	0.00497745		158.375	0.00229056	0.00272891	0.00237894	0.00220723	0.0025158	0.0030679
	81.36	0.00526354	0.00519243	0.00496492	0.0049005	0.00489048	0.00497164		158.55	0.00229462	0.00272191	0.00237055	0.00220416	0.00250862	0.00306155
	81.45	0.00525315	0.00519942	0.00495702	0.00489794	0.00488434	0.00496785		158.725	0.00228715	0.00271671	0.00237055	0.00219872	0.00249596	0.00306428
	81.54	0.00523819	0.00519756	0.00495702	0.0048949	0.00488052	0.00496774		158.9	0.00227584	0.00271965	0.00236235	0.00219743	0.00249268	0.00306506
	81.63	0.00523152	0.00517146	0.00495929	0.00489804	0.00487181	0.00494634		159.075	0.00227974	0.00271391	0.00234998	0.00219903	0.00250681	0.00305121
	81.72	0.00522777	0.00516583	0.00494938	0.00488577	0.00485645	0.00494715		159.25	0.00226696	0.00270864	0.00234653	0.00218934	0.00249134	0.0030447
	81.81	0.0052245	0.00515052	0.00494629	0.00488577	0.00484593	0.00495008		159.425	0.00225318	0.00270444	0.00232892	0.00219536	0.00249276	0.0030368
	81.9	0.00522052	0.00514683	0.0049409	0.0048795	0.00484104	0.00494563		159.6	0.00225291	0.00270604	0.00233505	0.00218863	0.00249061	0.00303774
	81.99	0.00520487	0.00514882	0.00492787	0.0048684	0.00483372	0.00494548		159.775	0.00225577	0.00270116	0.00231972	0.00218599	0.00249079	0.00301838
	82.08	0.00521175	0.00515361	0.00492776	0.00487037	0.00481554	0.00494019		159.95	0.00222667	0.00270045	0.00231865	0.002188	0.00249834	0.00301462
	82.17	0.00520424	0.00514955	0.00492852	0.0048598	0.00481821	0.00493642		160.125	0.00222973	0.00269183	0.00231173	0.00218059	0.00248429	0.00302365
	82.26	0.00519953	0.00514887	0.00490649	0.00484774	0.00481494	0.00493433		160.3	0.0022285	0.00269912	0.00231802	0.00217014	0.00248636	0.00301426
	82.35	0.00518442	0.00513932	0.00490639	0.00484507	0.00481452	0.00492099		160.475	0.0022302	0.00268684	0.002304	0.00216723	0.00247837	0.00299764
	82.44	0.00518612	0.00514118	0.00490233	0.00485208	0.00481904	0.00490621		160.65	0.00222842	0.0026827	0.00230549	0.002162	0.00246602	0.00300431
	82.53	0.00517877	0.00513183	0.0049044	0.00484486	0.00482043	0.00490744		160.825	0.00222722	0.00268409	0.00229143	0.00216467	0.00246254	0.00299911
	82.62	0.00517701	0.00512521	0.00490537	0.00484295	0.0048118	0.00489273		161	0.00222748	0.0026731	0.0022816	0.00214584	0.00246857	0.00299203
	82.71	0.00517539	0.00511744	0.00489747	0.00483992	0.00479276	0.00489417		161.175	0.00222727	0.00266938	0.00230447	0.0021505	0.00246644	0.00298783
	82.8	0.00515934	0.00511251	0.00489449	0.00483715	0.00478844	0.00488536		161.35	0.00221095	0.0026553	0.00230075	0.00214065	0.00246783	0.00300392
	82.89	0.00514523	0.0051122	0.00489326	0.00482587	0.00477761	0.00490008		161.525	0.00221095	0.00265991	0.00229981	0.00214091	0.00245863	0.00299337
	82.98	0.00515688	0.00510964	0.00489655	0.00480144	0.00477191	0.00488611		161.7	0.00221223	0.00266298	0.00229653	0.00213452	0.00245774	0.00298891
	83.07	0.00514476	0.00510244	0.00488515	0.0048101	0.00476896	0.00488125		161.875	0.00220825	0.00264809	0.00227982	0.0021264	0.00244752	0.00298518
	83.16	0.00512832	0.00509561	0.00487565	0.00480754	0.00477319	0.00487821		162.05	0.00220052	0.00264177	0.00228658	0.00212834	0.00242585	0.00297379
	83.25	0.00513055	0.00509715	0.00487005	0.00479867	0.00477424	0.00488109		162.225	0.00218926	0.00262614	0.00226829	0.002117	0.00242451	0.0029729
	83.34	0.00513039	0.00508867	0.00486969	0.00479234	0.00476781	0.00487222		162.4	0.00218339	0.0026145	0.00227458	0.00211001	0.00241678	0.00296093
	83.43	0.00512175	0.00508427	0.00485723	0.00479629	0.00476352	0.00485852		162.575	0.00218992	0.00262559	0.00227644	0.00211273	0.00240585	0.00296206
	83.52	0.00511518	0.00505823	0.0048452	0.00478844	0.00475643	0.00485734		162.75	0.00219073	0.00263225	0.0022641	0.0021082	0.00240142	0.00296553
	83.61	0.00512298	0.00505734	0.00484049	0.00478198	0.00474456	0.00484829		162.925	0.002184	0.00262266	0.00226098	0.00209636	0.00240926	0.00296854
	83.7	0.0051082	0.00504122	0.0048502	0.00478679	0.0047432	0.00485357		163.1	0.00218447	0.00261912	0.00225815	0.00209843	0.00241919	0.00297403
	83.79	0.00508417	0.00504245	0.00484081	0.00477911	0.00474215	0.0048328		163.275	0.00217593	0.00261112	0.00224964	0.00209356	0.00240887	0.00296463
	83.88	0.00507867	0.00504483	0.00484507	0.00476075	0.0047376	0.00482898		163.45	0.0021742	0.00261343	0.00224587	0.00208432	0.00241246	0.00296846
	83.97	0.00507883	0.0050559	0.00484813	0.00476347	0.00472552	0.00483869		163.625	0.00217334	0.00259872	0.0022483	0.00208343	0.00240674	0.00297059
	84.06	0.00508006	0.00503405	0.00483947	0.00475282	0.00472625	0.00483181		163.8	0.00216275	0.00260273	0.00224794	0.00207845	0.00240014	0.00294766
	84.15	0.00507569	0.00502078	0.00483987	0.00474976	0.00472523	0.00482119		163.975	0.00217127	0.0026048	0.00224233	0.00209058	0.00240947	0.00293058
	84.24	0.00506833	0.00502675	0.00482305	0.00473948	0.0047143	0.00481965		164.15	0.00216302	0.00260011	0.00222216	0.00208343	0.00240273	0.00292092
	84.33	0.00507297	0.00502196	0.00482765	0.00473394	0.004707	0.00481232		164.325	0.00214704	0.00259513	0.00223301	0.00208238	0.00239325	0.00292816
	84.42	0.00506517	0.00502162	0.00482022	0.00473893	0.0047085	0.00481523		164.5	0.00214329	0.00259361	0.00223809	0.00206528	0.00238014	0.00292745
	84.51	0.00505227	0.00501246	0.00480816	0.00472758	0.00469424	0.00480149		164.675	0.00214523	0.00259014	0.00223133	0.00206827	0.00238387	0.00292184
	84.6	0.00505007	0.00500579	0.00480434	0.00471624	0.00468776	0.00480332		164.85	0.00212329	0.00258847	0.00223206	0.00206313	0.00237168	0.00291071
	84.69	0.00504067	0.00500663	0.00480842	0.0047245	0.00468582	0.00478891		165.025	0.00212685	0.00257232	0.00222667	0.00206381	0.00236403	0.00290812
	84.78	0.00503816	0.00499425	0.00480348	0.00471984	0.00468135	0.00479333		165.2	0.00211281	0.00256765	0.00221855	0.00205839	0.00236282	0.0029013
	84.87	0.00503722	0.00499051	0.00479383	0.00470951	0.00468418	0.00478588		165.375	0.00211535	0.00257245	0.0022158	0.00204928	0.00238575	0.00290704
	84.96	0.00502777	0.00499425	0.0047942	0.00470502	0.00467725	0.00477121		165.55	0.0021148	0.00256747	0.00220964	0.00203784	0.00238227	0.00289697
	85.05	0.00502013	0.00499595	0.00478486	0.00470243	0.00467176	0.00476454		165.725	0.0021082	0.00255719	0.00219976	0.00203993	0.00237103	0.00288876
	85.14	0.00503102	0.00498496	0.00477314	0.00468067	0.0046654	0.00476587		165.9	0.00209788	0.00254914	0.00218997	0.00203619	0.00236882	0.00289072
	85.23	0.0050233	0.00498172	0.00476208	0.00467889	0.00466579	0.00476017		166.075	0.0020994	0.0025466	0.00218001	0.00202734	0.00236576	0.00288655
	85.32	0.00501068	0.00498054	0.00475837	0.00467688	0.00465934	0.00474443		166.25	0.00209351	0.00253585	0.00217797	0.00202831	0.00236856	0.00287952
	85.41	0.00500466	0.00496991	0.00474226	0.00468444	0.00465544	0.00472405		166.425	0.00209948	0.00254128	0.00217939	0.00202404	0.0023655	0.0028721
	85.5	0.00499462	0.00496246	0.0047478	0.00468598	0.00464697	0.00473611		166.6	0.00209296	0.00253952	0.00217106	0.00202208	0.00235968	0.00286514
	85.59	0.00498193	0.0049566	0.00474427	0.00468355	0.00464169	0.00472097		166.775	0.0020943	0.00252893	0.00217239	0.00201781	0.00235376	0.00285887
	85.68	0.00497776	0.00495301	0.00473446	0.00468786	0.0046266	0.00473159		166.95	0.00208893	0.00252993	0.00216846	0.00201595	0.00235376	0.00285848
	85.77	0.00496929	0.00494859	0.00472816	0.00467704	0.00462456	0.00472353		167.125	0.00208254	0.00252007	0.00216626	0.00200184	0.0023595	0.00285415
	85.86	0.00496827	0.00494372	0.00473302	0.00466909	0.00461363	0.00472113		167.3	0.00207641	0.00251341	0.0021588	0.0019977	0.00235436	0.0028467
	85.95	0.00496651	0.00493962	0.00473383	0.00466247	0.00460731	0.00472183		167.475	0.002075	0.00252275	0.0021501	0.00198479	0.00234823	0.00283975
	86.04	0.00496086	0.00492884	0.00472481	0.00465113	0.00460804	0.00472039		167.65	0.00207447	0.00251753	0.00213892	0.00198757	0.00235025	0.00283015
	86.13	0.00496575	0.00493145	0.00472667	0.00465032	0.00460132	0.00471793		167.825	0.00206688	0.00250075	0.00214329	0.00197888	0.00233604	0.00281842
	86.22	0.00496324	0.00491897	0.00472235	0.00463855	0.00459876	0.00471163		168	0.00206612	0.0024883	0.00213793	0.00197521	0.00233138	0.00282039
	86.31	0.0049696	0.00491102	0.00471158	0.00464281	0.00457706	0.00470541		168.175	0.00206827	0.00248351	0.00213426	0.00196783	0.0023253	0.00282252
	86.4	0.00495524	0.00491539	0.00471179	0.0046396	0.0045786	0.00468499		168.35	0.00207285	0.00247082	0.00212433	0.00196893	0.00231304	0.00282307
	86.49	0.00494276	0.00490137	0.00471506	0.00462744	0.0045672	0.00468449		168.525	0.00205769	0.00246912	0.00212098	0.00197068	0.00232446	0.00283283
	86.58	0.00493525	0.00489817	0.00471378	0.00463928	0.00456422	0.00467955		168.7	0.00205441	0.00246403	0.00212347	0.00195367	0.00232352	0.00281567
	86.67	0.00492905	0.00489501	0.00470253	0.00462937	0.00456587	0.00468321		168.875	0.00204478	0.00246157	0.00213829	0.0019478	0.00231618	0.00282147
	86.76	0.00492133	0.00488829	0.00468951	0.00462595	0.00456956	0.00466723		169.05	0.0020425	0.00245588	0.00212892	0.00193814	0.0023084	0.00281042
	86.85	0.00491555	0.00488196	0.0046853	0.00461363	0.00456796	0.00466339		169.225	0.00203391	0.00244896	0.00211671	0.00193299	0.00230185	0.00281554
	86.94	0.00490754	0.00487241	0.00468216	0.0045985	0.00455986	0.00465092		169.4	0.00202713	0.00244257	0.00210598	0.0019372	0.00230206	0.00280961
	87.03	0.00490922	0.00487303	0.00465779	0.0046065	0.00457018	0.00464271		169.575	0.00201915	0.00244744	0.0021009	0.00192896	0.00228694	0.00280615
	87.12	0.00490783	0.00486435	0.00466647	0.00460095	0.00455819	0.00464313		169.75	0.00201642	0.00245402	0.00208804	0.00191911	0.002292	0.00280224
	87.21	0.00491128	0.00485784	0.00465154	0.0046042	0.00454966	0.00463831		169.925	0.00201349	0.00244836	0.0020955	0.00191691	0.00228888	0.00279227
	87.3	0.00490265	0.00486056	0.00465683	0.00459727	0.00455186	0.00462723		170.1	0.00199723	0.0024373	0.00208778	0.00191809	0.002299	0.00278375
	87.39	0.00490579	0.00486134	0.00464579	0.00460318	0.00454161	0.00462221		170.275	0.00199817	0.00242918	0.00206869	0.00191356	0.0022936	0.00277887
	87.48	0.00490681	0.00484865	0.00465986	0.00458187	0.00452873	0.00462148		170.45	0.00200291	0.00242784	0.00206523	0.00191383	0.00229732	0.00278092
	87.57	0.0048981	0.00484669	0.00465154	0.00457322	0.00452653	0.00462035		170.625	0.00199014	0.00242973	0.00206594	0.00192129	0.00227788	0.00277226
	87.66	0.00488659	0.00483814	0.00464114	0.00457722	0.00451069	0.00461583		170.8	0.00198445	0.00242585	0.00206667	0.00190911	0.00226824	0.0027714
	87.75	0.00488269	0.00483463	0.00464286	0.00455981	0.00451592	0.00461891		170.975	0.00197115	0.00241004	0.00206368	0.00189375	0.00226164	0.00275925
	87.84	0.00489378	0.00482247	0.00463081	0.0045511	0.00452345	0.0046146		171.15	0.00196995	0.00239707	0.00205096	0.00189173	0.00225305	0.00276486
	87.93	0.0048835	0.00481611	0.00461578	0.00454125	0.00452334	0.00461091		171.325	0.00196676	0.00239964	0.00206248	0.00188961	0.0022416	0.00275631
	88.02	0.00487895	0.00480876	0.0046163	0.00454161	0.00450883	0.00460542		171.5	0.00197294	0.00239561	0.00205847	0.00188943	0.00224021	0.00275584
	88.11	0.0048695	0.00480021	0.00461256	0.00452313	0.00450382	0.0045985		171.675	0.00195207	0.0023858	0.00205386	0.0018781	0.00225386	0.00275574
	88.2	0.00485852	0.00479692	0.00461523	0.00451869	0.00449822	0.00459392		171.85	0.00194843	0.00237669	0.00205316	0.00187778	0.00225098	0.00275492
	88.29	0.00485056	0.00478813	0.00460953	0.00452627	0.0045001	0.00458043		172.025	0.00195084	0.00235905	0.00205156	0.00186582	0.00223712	0.00275521
	88.38	0.00483665	0.00478886	0.00460286	0.00452057	0.00449002	0.00457157		172.2	0.00195864	0.0023547	0.0020485	0.00186315	0.00223979	0.00274624
	88.47	0.00482592	0.00478517	0.00460644	0.00451479	0.00447925	0.00457013		172.375	0.00195252	0.00236901	0.00203221	0.00186129	0.00223953	0.00274412
	88.56	0.00481509	0.00478562	0.00460383	0.00452551	0.0044753	0.00457356		172.55	0.00195212	0.00235664	0.0020352	0.00185642	0.00222735	0.00273185
	88.65	0.00481426	0.00479281	0.00459397	0.00451038	0.00446453	0.00457079		172.725	0.00193885	0.00235695	0.00202839	0.00185341	0.00222549	0.00273633
	88.74	0.00481052	0.00478177	0.0045986	0.00450648	0.00445805	0.00457259		172.9	0.00193893	0.00235716	0.00202933	0.00185739	0.00221464	0.00272676
	88.83	0.00480683	0.00477984	0.00459337	0.0044932	0.00446145	0.00456668		173.075	0.00194765	0.00234917	0.00202608	0.00185048	0.00220888	0.00273386
	88.92	0.00482129	0.00477696	0.00457573	0.00447974	0.00445925	0.00456386		173.25	0.00193487	0.00232845	0.00202155	0.00184564	0.00220589	0.00273098
	89.01	0.00480578	0.00477756	0.00456386	0.00447083	0.00446022	0.00456213		173.425	0.001941	0.00231846	0.002026	0.00183447	0.00219777	0.00272587
	89.1	0.00481771	0.00476896	0.00456545	0.00448027	0.00445052	0.00454893		173.6	0.00193163	0.00230845	0.00202252	0.00182955	0.00219238	0.00272125
	89.19	0.00480712	0.00474882	0.00455685	0.00448288	0.00443673	0.00454002		173.775	0.00193029	0.00230895	0.00201661	0.00183318	0.00218779	0.00272566
	89.28	0.00480225	0.00475387	0.00454449	0.00447115	0.00443082	0.00453262		173.95	0.00194647	0.0023094	0.00200603	0.00183025	0.00220115	0.00271572
	89.37	0.00479506	0.00474215	0.00455026	0.00446741	0.0044316	0.00452951		174.125	0.00193772	0.00230513	0.00198898	0.00181502	0.00219518	0.00271178
	89.46	0.00478347	0.0047551	0.00455032	0.0044534	0.00442729	0.00452013		174.3	0.00192948	0.00229706	0.00199519	0.00182248	0.00218455	0.00271013
	89.55	0.00477424	0.00474343	0.00454828	0.0044511	0.00441647	0.00451631		174.475	0.00193992	0.0022936	0.00199006	0.00182253	0.00217053	0.0027224
	89.64	0.00476247	0.0047365	0.0045332	0.00444467	0.00441323	0.00451628		174.65	0.00192218	0.00228309	0.00199417	0.00182661	0.00216634	0.00272185
	89.73	0.00476166	0.00472887	0.00452995	0.00443746	0.00441684	0.00451631		174.825	0.00191364	0.0022821	0.00197301	0.00182094	0.00217035	0.00270704
	89.82	0.0047517	0.00471618	0.00452601	0.0044389	0.00441099	0.00452023		175	0.00191723	0.00227681	0.00197207	0.00181808	0.00217425	0.00269733
	89.91	0.00475687	0.00470902	0.00451853	0.00444007	0.004417	0.00450468		175.175	0.00192655	0.00227681	0.00196778	0.00181748	0.00216705	0.00270116
	90	0.00476192	0.0047052	0.00451775	0.00443613	0.00441509	0.004485		175.35	0.00192597	0.00227628	0.00196309	0.00181882	0.00217187	0.00270032
	90.09	0.00474733	0.00470028	0.00450954	0.00444258	0.00440464	0.00448102		175.525	0.00191924	0.00227688	0.0019511	0.00181204	0.00216055	0.00270006
	90.18	0.00474683	0.00469362	0.00449859	0.00444025	0.00440145	0.00447418		175.7	0.0019133	0.00227675	0.00194893	0.00181507	0.00214699	0.0026929
	90.27	0.00473276	0.00468627	0.00450293	0.00442288	0.00438781	0.00447371		175.875	0.00191718	0.00226916	0.00194194	0.00180319	0.00214117	0.00270038
	90.36	0.00473174	0.00467751	0.00450985	0.00442217	0.00436884	0.00447781		176.05	0.00191304	0.00226952	0.00194479	0.00179021	0.00213963	0.00269369
	90.45	0.00472677	0.00467244	0.00449171	0.0044199	0.00437182	0.00447703		176.225	0.00189168	0.00226829	0.00194194	0.00178589	0.00212585	0.00267578
	90.54	0.00473072	0.00466663	0.00449002	0.00440848	0.00436413	0.00448233		176.4	0.0018865	0.00226376	0.00193458	0.00178602	0.00211433	0.00267111
	90.63	0.00472246	0.00467534	0.00448257	0.00440769	0.00436233	0.00447154		176.575	0.0018976	0.00226295	0.00192348	0.00176964	0.00212994	0.00266692
	90.72	0.00471501	0.00466062	0.00447836	0.00441062	0.00436212	0.0044673		176.75	0.00189474	0.0022629	0.00191126	0.00175813	0.00212886	0.00267599
	90.81	0.00471302	0.00465751	0.00448134	0.00440294	0.00436884	0.00445		176.925	0.00190074	0.00225805	0.00190445	0.00175376	0.002122	0.00267279
	90.9	0.00471341	0.00466294	0.00447703	0.00439868	0.0043506	0.00445847		177.1	0.00189288	0.0022416	0.00190087	0.00176247	0.00212572	0.00266804
	90.99	0.00470269	0.00465769	0.00446892	0.00438083	0.00435807	0.0044511		177.275	0.00188576	0.00223125	0.00191071	0.00175271	0.00211695	0.0026784
	91.08	0.00469905	0.00464754	0.00445288	0.00438642	0.00434284	0.00444083		177.45	0.00189061	0.00223088	0.00191084	0.00174819	0.00210655	0.00266891
	91.17	0.00470295	0.00464313	0.00445633	0.00439356	0.00434433	0.00443181		177.625	0.00188783	0.00223253	0.00191691	0.00174536	0.0021082	0.00267119
	91.26	0.0046886	0.00464148	0.00445539	0.00437715	0.00432654	0.00443069		177.8	0.00187825	0.00222575	0.00191869	0.00174371	0.00209257	0.0026688
	91.35	0.0046812	0.00463871	0.0044534	0.00436191	0.00433223	0.00442954		177.975	0.00187017	0.00221063	0.00190087	0.00173845	0.00209212	0.00265551
	91.44	0.00467667	0.00464425	0.00444705	0.00435488	0.0043187	0.0044234		178.15	0.00185601	0.00220995	0.001895	0.00173364	0.00209398	0.00265158
	91.53	0.00467688	0.00463123	0.00443592	0.0043513	0.00431235	0.00442549		178.325	0.00184844	0.00219866	0.00189341	0.00175067	0.00209217	0.00265045
	91.62	0.00467058	0.00462367	0.00443571	0.00436142	0.0043113	0.00441572		178.5	0.00183912	0.00218837	0.00190626	0.0017445	0.00210048	0.00264111
	91.71	0.00467602	0.00462903	0.00443673	0.00434843	0.00432055	0.00442468		178.675	0.00183865	0.00219903	0.00190814	0.00173552	0.0021059	0.00263865
	91.8	0.00467016	0.00462158	0.00441828	0.00434571	0.00431906	0.00442627		178.85	0.00182528	0.00219439	0.00190139	0.00172482	0.00209754	0.00263466
	91.89	0.00468109	0.00461523	0.00441446	0.00433782	0.00430516	0.00441438		179.025	0.00182913	0.00219183	0.00189307	0.0017316	0.00209511	0.00262711
	91.98	0.00466428	0.00460372	0.00441888	0.00432604	0.00430757	0.00439627		179.2	0.00182473	0.00219392	0.0018976	0.00173254	0.00208565	0.00261618
	92.07	0.00466046	0.00459376	0.00441258	0.00432337	0.00429855	0.00438504		179.375	0.00182562	0.00218751	0.00189474	0.00171948	0.00208005	0.00259405
	92.16	0.00464969	0.00459912	0.00440401	0.00431117	0.00429343	0.00437017		179.55	0.00181588	0.00218677	0.00188917	0.00170836	0.00207233	0.00260011
	92.25	0.00463055	0.00459706	0.00440524	0.0043113	0.00428178	0.00437187		179.725	0.00180461	0.0021967	0.00188576	0.00170198	0.00206719	0.00259014
	92.34	0.00463604	0.0045872	0.00441318	0.00431789	0.00428055	0.004375		179.9	0.00181397	0.00218054	0.0018793	0.00171179	0.00207199	0.00258855
	92.43	0.00463261	0.00459081	0.00439951	0.00430044	0.00427938	0.00436952		180.075	0.00180549	0.0021824	0.0018632	0.0017074	0.00206874	0.00259379
	92.52	0.00463118	0.00458671	0.00440484	0.00429317	0.00426642	0.00437268		180.25	0.00179539	0.00218287	0.00185739	0.00170433	0.00205829	0.00258044
	92.61	0.00460346	0.00457526	0.004391	0.0042904	0.00426754	0.00437234		180.425	0.00179626	0.00217779	0.00186114	0.00170153	0.0020503	0.00257685
	92.7	0.00460331	0.00457387	0.00437438	0.00428262	0.0042676	0.00436095		180.6	0.00179539	0.00217153	0.00185441	0.00170402	0.00203603	0.00257698
	92.79	0.00460399	0.00457834	0.00436975	0.00428129	0.0042502	0.00436186		180.775	0.00179566	0.00216048	0.00185368	0.00168929	0.00205062	0.00257877
	92.88	0.00460629	0.00457871	0.00436638	0.00427261	0.00425072	0.00434443		180.95	0.00180105	0.00216249	0.00186182	0.00169622	0.00204659	0.0025758
	92.97	0.0046003	0.00455756	0.00436186	0.00427379	0.00425657	0.00433751		181.125	0.00178841	0.00216168	0.0018581	0.00169942	0.00202831	0.0025833
	93.06	0.00458825	0.00454146	0.00435577	0.00427891	0.00424673	0.00432434		181.3	0.00177373	0.00216029	0.00186449	0.00168359	0.00202378	0.00257612
	93.15	0.00458022	0.00453356	0.00435258	0.00427619	0.00424145	0.00433618		181.475	0.00178118	0.0021627	0.00184889	0.00168246	0.00202493	0.00258005
	93.24	0.00457327	0.00453714	0.00434438	0.0042676	0.00423617	0.00432079		181.65	0.00177464	0.00215037	0.00184444	0.00168144	0.00202799	0.00257287
	93.33	0.00456998	0.00452823	0.00434383	0.00426083	0.00422572	0.00432643		181.825	0.00177072	0.00214144	0.00185182	0.00167692	0.00202315	0.00256828
	93.42	0.00455868	0.0045219	0.00433978	0.0042555	0.00422899	0.00433787		182	0.00177404	0.00214843	0.00185483	0.00168006	0.00201393	0.0025552
	93.51	0.00454135	0.00452674	0.00434746	0.00425124	0.00421366	0.00432962		182.175	0.00176407	0.00214468	0.00184889	0.00167341	0.00201048	0.00254854
	93.6	0.00455521	0.00452894	0.00434075	0.00424795	0.00421332	0.00431972		182.35	0.00175847	0.00214324	0.00185703	0.00166342	0.00200815	0.00253661
	93.69	0.00454417	0.00452057	0.00432654	0.00424497	0.00421956	0.00431572		182.525	0.00174345	0.0021252	0.00184378	0.00166117	0.00202268	0.00253415
	93.78	0.00454904	0.00451725	0.00431666	0.00424017	0.00421055	0.00429887		182.7	0.00174083	0.00212994	0.00183805	0.00165036	0.00201606	0.00253496
	93.87	0.00455596	0.00451495	0.00430814	0.00422951	0.00420854	0.00430814		182.875	0.00174437	0.00212611	0.0018258	0.00165703	0.00200841	0.00252668
	93.96	0.00454438	0.00450319	0.00430158	0.00423063	0.00419589	0.00430731		183.05	0.00173764	0.00213298	0.00182502	0.00164966	0.00200993	0.00251389
	94.05	0.00453939	0.00449673	0.00431274	0.00423116	0.00419198	0.00428999		183.225	0.00173568	0.0021335	0.00181795	0.00164633	0.00202113	0.00252088
	94.14	0.00452023	0.00449232	0.00431156	0.00422575	0.00418498	0.00429599		183.4	0.00174403	0.00212279	0.00181316	0.0016506	0.00201899	0.00251808
	94.23	0.00451704	0.00449498	0.00431705	0.00421885	0.00417333	0.00428547		183.575	0.00174165	0.00210713	0.001799	0.00164079	0.00201713	0.00251541
	94.32	0.00452135	0.0044833	0.00430362	0.00421089	0.00417087	0.00428014		183.75	0.00172707	0.00210763	0.00181002	0.00165151	0.0020077	0.00251425
	94.41	0.0045229	0.00448058	0.0042945	0.00420561	0.00416923	0.00428236		183.925	0.00173453	0.00209498	0.00180832	0.00163529	0.00200124	0.0025099
	94.5	0.00451443	0.00448847	0.00429377	0.00420101	0.00415345	0.00427358		184.1	0.00172456	0.00208657	0.00179827	0.00163723	0.00200249	0.00250361
	94.59	0.00451469	0.00447392	0.00427703	0.00419169	0.00415489	0.00428055		184.275	0.00172914	0.00208652	0.00179927	0.00162658	0.00198925	0.0025078
	94.68	0.00451119	0.00446487	0.00427656	0.00419213	0.00416863	0.00426389		184.45	0.00172508	0.00208225	0.00179343	0.00162405	0.00197474	0.00250102
	94.77	0.00451218	0.00447083	0.00428424	0.00419414	0.00416784	0.00425775		184.625	0.00171124	0.00209584	0.00178794	0.00161068	0.00196995	0.0024883
	94.86	0.00450293	0.00444883	0.00427102	0.00418547	0.00415831	0.00425652		184.8	0.00171498	0.00208759	0.00178388	0.00160063	0.00197773	0.00248102
	94.95	0.00449472	0.00443848	0.00427708	0.00417349	0.00415889	0.00424735		184.975	0.00171498	0.00208838	0.00177472	0.00160913	0.00197354	0.00248857
	95.04	0.00449315	0.00443469	0.00426128	0.00417503	0.00414504	0.00424349		185.15	0.0017153	0.00209178	0.00176682	0.00160589	0.00197602	0.00248435
	95.13	0.00448826	0.00443207	0.00425872	0.00417476	0.00415371	0.00423319		185.325	0.0017187	0.00208414	0.00175674	0.00159849	0.00197168	0.00247923
	95.22	0.00448134	0.00445303	0.00425822	0.00417445	0.00413347	0.00422857		185.5	0.00171156	0.0020718	0.00174819	0.0015926	0.00196058	0.00247583
	95.31	0.00447159	0.00443283	0.00423667	0.00415672	0.00412833	0.00423638		185.675	0.00171629	0.00206528	0.00174117	0.00158476	0.00196223	0.00247418
	95.4	0.00446806	0.00443918	0.004227	0.0041516	0.00412906	0.00422862		185.85	0.00171218	0.00206062	0.00173892	0.00158701	0.00195678	0.00246663
	95.49	0.00446759	0.00442638	0.00423069	0.00414601	0.00412817	0.00422531		186.025	0.00170907	0.00204962	0.00174923	0.00157877	0.00195029	0.00245696
	95.58	0.00445133	0.00441263	0.00421823	0.00413556	0.00412614	0.00421444		186.2	0.00170433	0.00204051	0.00174855	0.00158567	0.00194066	0.00246707
	95.67	0.00445661	0.00441221	0.00421588	0.00414073	0.00412533	0.00421162		186.375	0.00171297	0.00204978	0.00174711	0.00158201	0.00194079	0.00245819
	95.76	0.00445816	0.00441334	0.00421083	0.0041376	0.00412102	0.004203		186.55	0.00169507	0.00205075	0.00173471	0.00158217	0.0019495	0.00246443
	95.85	0.00444585	0.0044119	0.00420828	0.00413614	0.00411219	0.00420399		186.725	0.00169382	0.00204763	0.00174774	0.00158361	0.00194445	0.00245769
	95.94	0.0044476	0.00441135	0.00419731	0.00412172	0.00410979	0.00419464		186.9	0.00168272	0.00205386	0.00174743	0.001583	0.00193893	0.0024551
	96.03	0.00444161	0.00439831	0.00420848	0.00412269	0.00410605	0.00419075		187.075	0.0016716	0.00204551	0.00172422	0.00157898	0.00192704	0.00244912
	96.12	0.00442925	0.00439797	0.00420028	0.00412353	0.00409759	0.00418654		187.25	0.00166561	0.00204556	0.00172443	0.00157471	0.00191773	0.00243971
	96.21	0.00442883	0.00438057	0.0042008	0.00410692	0.00409707	0.00418344		187.425	0.00166854	0.0020437	0.00173657	0.00156506	0.00192244	0.00243038
	96.3	0.00442165	0.00437971	0.00419932	0.00409287	0.00408924	0.00417168		187.6	0.0016804	0.00203213	0.00173107	0.00156347	0.0019165	0.00242433
	96.39	0.00441423	0.00437822	0.0041965	0.00409148	0.00408908	0.00417604		187.775	0.0016704	0.00202593	0.00172663	0.00156221	0.00191877	0.00241146
	96.48	0.00440848	0.00436946	0.00418994	0.00409002	0.00408258	0.00416784		187.95	0.00166268	0.00202182	0.00171954	0.0015711	0.00191524	0.00240153
	96.57	0.00441206	0.00437294	0.00418265	0.00409201	0.00409349	0.00416374		188.125	0.00165808	0.00203067	0.00171498	0.00156276	0.00190074	0.0023988
	96.66	0.00441104	0.00436659	0.00417035	0.00408992	0.00408822	0.00415687		188.3	0.00165457	0.00203344	0.00172375	0.00155787	0.00190445	0.00239005
	96.75	0.0044037	0.00435961	0.00417845	0.00408631	0.00407018	0.00414883		188.475	0.00164016	0.00202527	0.00172103	0.00155078	0.00190354	0.0023906
	96.84	0.00438914	0.00435222	0.00416092	0.00408621	0.00405772	0.00414047		188.65	0.00163482	0.00201527	0.00171179	0.00154871	0.00190087	0.00237456
	96.93	0.00437479	0.00435141	0.00416604	0.00407767	0.00404877	0.00413167		188.825	0.00162854	0.00201234	0.00170747	0.00154338	0.00189686	0.00237752
	97.02	0.00438057	0.0043455	0.00416523	0.00407545	0.00404104	0.0041376		189	0.00162962	0.00200349	0.00170726	0.00154432	0.00188736	0.00237776
	97.11	0.0043715	0.00434874	0.00415787	0.00407253	0.0040426	0.00413428		189.175	0.00163474	0.0019921	0.00169549	0.00154058	0.00187998	0.00238525
	97.2	0.00436419	0.00433853	0.00414766	0.00407172	0.0040396	0.0041387		189.35	0.00162988	0.00200035	0.00168484	0.0015398	0.00187619	0.00238347
	97.29	0.00435371	0.00433746	0.00415382	0.00406096	0.00403386	0.00413439		189.525	0.00162412	0.00198678	0.00168092	0.00152871	0.00188323	0.00237556
	97.38	0.00435407	0.00433803	0.0041388	0.0040519	0.00402918	0.00414275		189.7	0.00162473	0.00199697	0.00168139	0.00152217	0.00186825	0.0023786
	97.47	0.00434976	0.00432296	0.00413173	0.00406038	0.0040272	0.00413402		189.875	0.00161926	0.00199823	0.00168087	0.00152047	0.00187087	0.00237548
	97.56	0.0043471	0.00429835	0.00413755	0.00403871	0.00402775	0.00412465		190.05	0.00161766	0.00199097	0.00168309	0.00152669	0.00187247	0.00235963
	97.65	0.00434085	0.00430435	0.00414063	0.00403232	0.00402709	0.00411441		190.225	0.00160621	0.00198464	0.00166789	0.00153289	0.00186399	0.00235855
	97.74	0.0043431	0.00430404	0.00413583	0.00402895	0.00401279	0.00411373		190.4	0.00160356	0.00198898	0.00165745	0.00151825	0.00186592	0.00233597
	97.83	0.00434213	0.0042985	0.00412906	0.00403206	0.00400644	0.00409913		190.575	0.00158912	0.00197587	0.00166038	0.00151754	0.00188262	0.0023356
	97.92	0.00434336	0.00429526	0.00413212	0.00403253	0.00400096	0.00409955		190.75	0.00159179	0.00198299	0.00167174	0.00151294	0.00187252	0.00235376
	98.01	0.00433377	0.00428829	0.00412666	0.00401793	0.00398386	0.0040959		190.925	0.00157856	0.00197233	0.00167053	0.00150548	0.00186014	0.00233544
	98.1	0.00432648	0.0042886	0.00411783	0.00401135	0.00398754	0.00409887		191.1	0.00158434	0.00196304	0.00165949	0.00150211	0.00185553	0.00232999
	98.19	0.00432808	0.00429409	0.00412666	0.00401433	0.00399005	0.00409185		191.275	0.00158727	0.00195961	0.00165418	0.00149617	0.00185336	0.00233623
	98.28	0.00432638	0.00429388	0.00412188	0.0040042	0.00399516	0.00409631		191.45	0.00158661	0.00195924	0.0016579	0.00149113	0.00185116	0.00233204
	98.37	0.00431752	0.00427389	0.0041189	0.00400005	0.00398877	0.00409968		191.625	0.00158782	0.00195571	0.00164521	0.00149073	0.00185522	0.00232326
	98.46	0.00432084	0.00426245	0.00410373	0.00399365	0.00398702	0.00408587		191.8	0.00157827	0.0019617	0.00165266	0.00149338	0.00185587	0.00230966
	98.55	0.00432249	0.00425697	0.00409707	0.00399394	0.00398002	0.00406819		191.975	0.0015749	0.00195317	0.0016406	0.00149013	0.00184302	0.0023148
	98.64	0.0043107	0.0042503	0.00408412	0.00399083	0.00398057	0.00405814		192.15	0.00158235	0.00196157	0.00162936	0.00148979	0.00185017	0.00230735
	98.73	0.00431204	0.00423939	0.00408966	0.00399328	0.00398185	0.00405973		192.325	0.00157623	0.00195589	0.0016344	0.00149651	0.00184177	0.00231118
	98.82	0.00430553	0.00423709	0.00408146	0.00398467	0.00397083	0.00406315		192.5	0.00157131	0.00196901	0.00163815	0.00148545	0.00184059	0.00230927
	98.91	0.00429782	0.00423453	0.00408467	0.00398524	0.00395475	0.00405467		192.675	0.00156545	0.00197469	0.00163645	0.00148289	0.00182758	0.0023046
	99	0.00428183	0.00423787	0.00409002	0.00397864	0.00394831	0.0040438		192.85	0.00156514	0.00195212	0.00161879	0.00148307	0.00181596	0.00230046
	99.09	0.00428108	0.004227	0.00406976	0.00397295	0.00393846	0.00405106		193.025	0.00156626	0.00194759	0.00161711	0.00147073	0.00181528	0.00229601
	99.18	0.00427071	0.00423447	0.00406255	0.00396131	0.00394113	0.00404675		193.2	0.00156436	0.00193513	0.00161068	0.0014711	0.00181117	0.00230395
	99.27	0.00427175	0.00423421	0.00406286	0.00395235	0.00393345	0.00404031		193.375	0.00156946	0.00192757	0.00160843	0.0014701	0.00181471	0.00229004
	99.36	0.00426754	0.00422254	0.00405793	0.003954	0.00394622	0.00403892		193.55	0.00155823	0.00192144	0.0016134	0.00147685	0.00181136	0.00228417
	99.45	0.00426222	0.00421454	0.00405307	0.00395016	0.00392627	0.00404164		193.725	0.00155735	0.00192218	0.00161515	0.00146471	0.00181204	0.00228123
	99.54	0.00426128	0.00420932	0.00404302	0.00394256	0.00392781	0.00402454		193.9	0.00155748	0.00192356	0.00161144	0.00146142	0.00180487	0.00226824
	99.63	0.00424811	0.00420289	0.00403999	0.00394687	0.00393658	0.00402657		194.075	0.00156472	0.00193128	0.00159972	0.00145867	0.0018111	0.00226237
	99.72	0.00425417	0.00420274	0.00404164	0.0039463	0.00392653	0.00401177		194.25	0.00155946	0.00191778	0.00159972	0.00145823	0.00180173	0.00226643
	99.81	0.00425451	0.004203	0.00403456	0.0039358	0.0039233	0.00401788		194.425	0.00155975	0.00190712	0.00159425	0.00144202	0.00180126	0.00225789
	99.9	0.00424166	0.00420141	0.0040231	0.00394426	0.00389566	0.00401086		194.6	0.00155575	0.00191218	0.00159446	0.00144034	0.00178767	0.00223887
	99.99	0.00422439	0.00420203	0.00402796	0.00392776	0.00390067	0.00402059		194.775	0.00154644	0.00189728	0.00158483	0.00143049	0.00178987	0.00224946
	100.08	0.00422713	0.00419835	0.00402673	0.00392403	0.00389023	0.00401587		194.95	0.00154393	0.00190393	0.00158222	0.0014251	0.00178349	0.0022482
	100.17	0.00421684	0.00419219	0.00401464	0.00391147	0.0038889	0.00400511		195.125	0.00154759	0.00190592	0.00159041	0.00142897	0.00177883	0.00225184
	100.26	0.00422131	0.00418367	0.00400952	0.00391301	0.00390508	0.00401075		195.3	0.00154079	0.00189749	0.00158567	0.001436	0.00177391	0.00224031
	100.35	0.00422217	0.00417983	0.0040066	0.00390578	0.00390419	0.00400767		195.475	0.0015388	0.00189493	0.00158648	0.0014273	0.00176514	0.00223879
	100.44	0.00422303	0.00418563	0.00399979	0.00391338	0.00390435	0.00399605		195.65	0.00153747	0.001895	0.00156684	0.00141807	0.00177187	0.00223628
	100.53	0.00421896	0.0041925	0.0039942	0.00390557	0.00389801	0.00398749		195.825	0.00153598	0.00189927	0.00156446	0.00141639	0.00176792	0.00224181
	100.62	0.00421481	0.00417988	0.00398775	0.003911	0.00389472	0.00397874		196	0.00152837	0.00189652	0.00155957	0.00141817	0.00176938	0.00223036
	100.71	0.00421162	0.00417268	0.00399211	0.00389801	0.00389508	0.00398423		196.175	0.00152337	0.00188019	0.0015535	0.00142165	0.00176964	0.00223366
	100.8	0.00420838	0.00416816	0.00399759	0.0039043	0.00387814	0.00398269		196.35	0.00151453	0.00188417	0.00155329	0.00141846	0.00176451	0.00222805
	100.89	0.00419757	0.00415878	0.0039813	0.00389012	0.00387097	0.00399287		196.525	0.00149183	0.00188338	0.00154866	0.00141472	0.00177524	0.00222014
	100.98	0.0042007	0.00415575	0.00397699	0.00389033	0.00387666	0.00400054		196.7	0.00149424	0.00188631	0.00154233	0.00142319	0.00177124	0.00222166
	101.07	0.00418707	0.00415246	0.00396496	0.00387097	0.0038766	0.00398846		196.875	0.00149068	0.00188317	0.00153386	0.00142047	0.00176823	0.00222347
	101.16	0.00417816	0.00415251	0.00396131	0.00386629	0.0038682	0.00398775		197.05	0.00148642	0.00187804	0.00152907	0.00141553	0.00175263	0.0022191
	101.25	0.00417625	0.00415181	0.00395979	0.00386809	0.00388081	0.00397652		197.225	0.00148375	0.00186367	0.00154338	0.00140277	0.00175308	0.00221069
	101.34	0.00417795	0.00413695	0.00395183	0.0038765	0.00387086	0.00397039		197.4	0.00147191	0.00186053	0.00152635	0.00140701	0.0017469	0.00220749
	101.43	0.00416753	0.00414228	0.00395762	0.00386462	0.0038622	0.00396363		197.575	0.00147871	0.00186794	0.00153114	0.00141064	0.00174871	0.00220817
	101.52	0.00416427	0.00412394	0.00394739	0.00386744	0.00386867	0.00395311		197.75	0.00147983	0.00186273	0.00152463	0.00140089	0.00175695	0.0022083
	101.61	0.00416353	0.0041312	0.00394165	0.00386068	0.00386201	0.00394953		197.925	0.00147212	0.00185436	0.0015279	0.00140431	0.00174989	0.0022039
	101.7	0.00415847	0.00411922	0.00393867	0.00386272	0.00384722	0.00395016		198.1	0.00148129	0.0018475	0.00152729	0.00139176	0.00173939	0.00219652
	101.79	0.0041429	0.00411384	0.00394708	0.00385873	0.00384489	0.00394329		198.275	0.00146984	0.00184622	0.00152144	0.00138708	0.00173824	0.00218965
	101.88	0.00414248	0.00411378	0.0039375	0.00385431	0.00383792	0.00394175		198.45	0.00145833	0.00183494	0.00152614	0.00137378	0.00173497	0.00219777
	101.97	0.00414003	0.00410906	0.00394676	0.00385664	0.00383307	0.00394074		198.625	0.0014563	0.00183844	0.00151945	0.00138157	0.00173359	0.00219536
	102.06	0.00414719	0.00411431	0.00392925	0.00384434	0.00383398	0.00393494		198.8	0.00146152	0.0018302	0.00151492	0.00138196	0.00173471	0.00217797
	102.15	0.00414531	0.00410671	0.0039145	0.00384281	0.00382456	0.00392659		198.975	0.001466	0.00182599	0.00151524	0.00137579	0.00173013	0.00216626
	102.24	0.00414567	0.00409812	0.00390497	0.00383636	0.00382743	0.00392035		199.15	0.00145407	0.00182057	0.001516	0.00135718	0.00172202	0.00217221
	102.33	0.00414504	0.00409545	0.0039045	0.00382743	0.00381689	0.00391542		199.325	0.00145588	0.00181615	0.00151817	0.00135684	0.00172427	0.00217255
	102.42	0.00413716	0.00408221	0.00390573	0.00382652	0.00381945	0.00390988		199.5	0.00145104	0.00181588	0.00152073	0.00135725	0.00172029	0.00217069
	102.51	0.00412987	0.00406639	0.00390195	0.0038212	0.00382696	0.00389944		199.675	0.00144285	0.00182209	0.00151479	0.00135286	0.00170439	0.00216509
	102.6	0.00412608	0.00406819	0.00389093	0.00382647	0.00382323	0.00389326		199.85	0.00144513	0.00182075	0.00152052	0.00134011	0.00170007	0.00216634
	102.69	0.00412598	0.00406438	0.00389192	0.00381934	0.00381212	0.00389391		200.025	0.00143483	0.00181683	0.00151806	0.00133017	0.00170146	0.00216349
	102.78	0.00409472	0.00406315	0.00389247	0.00381105	0.00380982	0.00388582		200.2	0.00143075	0.00182342	0.00150017	0.00133788	0.00170269	0.00215888
	102.87	0.0041019	0.00406352	0.00388378	0.00380121	0.00379614	0.00389012		200.375	0.001432	0.00181929	0.00150593	0.00133911	0.00169515	0.00215024
	102.96	0.00408566	0.00406947	0.00387869	0.00379179	0.00379369	0.00389247		200.55	0.00143041	0.00181044	0.00150514	0.00134097	0.00169256	0.00215236
	103.05	0.00408582	0.00405702	0.00386379	0.00379573	0.00378028	0.0038895		200.725	0.00142445	0.0018073	0.00149989	0.00132973	0.00170093	0.00215416
	103.14	0.00408621	0.0040525	0.00386564	0.00378592	0.00379184	0.00388182		200.9	0.00142032	0.00181923	0.00149539	0.00132999	0.00168476	0.00215649
	103.23	0.00409287	0.00404707	0.00385293	0.00378208	0.00379283	0.00388879		201.075	0.00141347	0.00181392	0.00149398	0.00132902	0.00168087	0.00214895
	103.32	0.00408535	0.00405179	0.0038593	0.00377464	0.00379374	0.00387843		201.25	0.00140541	0.00181183	0.00148571	0.00132246	0.00166734	0.00213664
	103.41	0.00408088	0.00405302	0.00384127	0.00377501	0.00379179	0.00386932		201.425	0.00140983	0.0018129	0.00148354	0.00131423	0.00166389	0.00214476
	103.5	0.00407639	0.00403023	0.00384458	0.00377266	0.00378933	0.00386267		201.6	0.00140497	0.0018078	0.00148297	0.00131663	0.00166721	0.00213211
	103.59	0.00405877	0.00403226	0.00384286	0.00376559	0.00378088	0.00385739		201.775	0.0013995	0.00179343	0.00147531	0.00132283	0.00166873	0.00212892
	103.68	0.00406383	0.00402545	0.00384147	0.00376282	0.00376368	0.00385713		201.95	0.0013966	0.00178634	0.00147345	0.00132008	0.00167501	0.00212879
	103.77	0.00405717	0.0040213	0.00383594	0.00376421	0.00375346	0.00384064		202.125	0.00140363	0.00178037	0.00147198	0.00131245	0.00167856	0.0021296
	103.86	0.00404796	0.00401715	0.00384445	0.00376113	0.00375186	0.00384648		202.3	0.00139626	0.00177773	0.00146594	0.00130215	0.00168079	0.00212737
	103.95	0.00406028	0.00402033	0.00383542	0.00375909	0.00374952	0.00385126		202.475	0.00139574	0.00178111	0.00145504	0.00129995	0.00167399	0.00211221
	104.04	0.00405461	0.00400989	0.00383101	0.00375596	0.00374756	0.00385016		202.65	0.00139872	0.00178296	0.00145593	0.00130385	0.00167341	0.00211208
	104.13	0.00406208	0.00401156	0.00382545	0.00374899	0.00374889	0.00383722		202.825	0.00139441	0.00178404	0.00145428	0.00130508	0.00167958	0.00210917
	104.22	0.00405031	0.00399584	0.00381472	0.00373579	0.00374704	0.00383717		203	0.00138894	0.00178257	0.00144897	0.0013011	0.0016698	0.00210268
	104.31	0.00405148	0.0040025	0.00381136	0.00374111	0.0037456	0.00382088		203.175	0.00137626	0.00176726	0.00144717	0.00129862	0.00166642	0.00209817
	104.4	0.00404349	0.00399399	0.00381125	0.00373175	0.00373618	0.00381423		203.35	0.00136766	0.00177132	0.00144238	0.00128568	0.00167414	0.00210283
	104.49	0.00403971	0.00398882	0.00382057	0.0037325	0.00373292	0.00381874		203.525	0.00135746	0.00176752	0.00144087	0.00128035	0.00166436	0.00210702
	104.58	0.004042	0.00399164	0.00380992	0.00373501	0.00371706	0.00381407		203.7	0.00136261	0.00175148	0.00143509	0.00128001	0.0016647	0.00209558
	104.67	0.00404025	0.00398631	0.00381311	0.00373021	0.00371841	0.00380126		203.875	0.00136225	0.00173733	0.00143859	0.00128547	0.0016732	0.00208338
	104.76	0.00403396	0.00398973	0.00381279	0.00372953	0.00372442	0.00380264		204.05	0.00135697	0.00173534	0.00142983	0.00128048	0.00167359	0.00208929
	104.85	0.00402613	0.00398391	0.00380183	0.00371888	0.0037157	0.00381131		204.225	0.00135205	0.00173013	0.00143234	0.00126681	0.00167014	0.00207898
	104.94	0.00401485	0.00397472	0.00381063	0.00370435	0.00370195	0.00380901		204.4	0.0013617	0.00172349	0.00143004	0.00125675	0.0016603	0.00208445
	105.03	0.00400469	0.0039818	0.00379805	0.00371176	0.00371325	0.00380802		204.575	0.00135378	0.00172521	0.00142212	0.00125183	0.00166815	0.00208057
	105.12	0.00400592	0.00396822	0.00378847	0.00369509	0.00370461	0.00380789		204.75	0.00134993	0.00171456	0.00141679	0.00125272	0.00167255	0.00208086
	105.21	0.00399963	0.0039606	0.0037862	0.0036869	0.00369324	0.00379977		204.925	0.00133903	0.00172574	0.00141548	0.0012448	0.00167414	0.00208209
	105.3	0.00400112	0.00396183	0.00377804	0.00369084	0.00368766	0.00378592		205.1	0.0013389	0.00171556	0.00141613	0.00125251	0.00166522	0.00208173
	105.39	0.00400229	0.00396386	0.00376543	0.00368361	0.00369068	0.00378636		205.275	0.00133464	0.00170248	0.00141932	0.00124334	0.00166394	0.00207301
	105.48	0.00399399	0.00395588	0.00376937	0.00368244	0.0036912	0.00378975		205.45	0.00132353	0.00170677	0.001416	0.00123176	0.00166428	0.00206853
	105.57	0.00398201	0.0039565	0.00377373	0.00368695	0.00368046	0.00378336		205.625	0.001308	0.00171378	0.00142424	0.00123856	0.00166287	0.00206515
	105.66	0.00397874	0.00394118	0.00377394	0.0036845	0.00366047	0.00377699		205.8	0.0013074	0.00171333	0.00140855	0.00122646	0.00165719	0.0020724
	105.75	0.00397525	0.00393217	0.0037581	0.00367957	0.00366892	0.00377684		205.975	0.00131059	0.00172291	0.00140084	0.00123503	0.00164	0.0020662
	105.84	0.00396428	0.00393755	0.00376092	0.00366892	0.00366569	0.0037813		206.15	0.00130837	0.00173228	0.00140591	0.00124041	0.00163474	0.00205661
	105.93	0.00395517	0.00393397	0.0037574	0.00365998	0.00366217	0.00376588		206.325	0.00131689	0.00172833	0.00140416	0.00123576	0.00163352	0.00205457
	106.02	0.00395825	0.00392988	0.0037491	0.00366386	0.00366392	0.00377091		206.5	0.00131172	0.00173233	0.00140217	0.00122538	0.00162669	0.00205476
	106.11	0.00395016	0.00393006	0.00374276	0.00366105	0.00366796	0.00377256		206.675	0.0013113	0.00173319	0.00140549	0.00122473	0.00161719	0.00204928
	106.2	0.00394277	0.00391983	0.00372616	0.00365356	0.00366472	0.00375463		206.85	0.00131025	0.00173568	0.00139354	0.00122047	0.00162525	0.00204535
	106.29	0.00394288	0.00391348	0.00372974	0.00365992	0.00365106	0.0037407		207.025	0.00130249	0.00173861	0.00139095	0.00122455	0.00162499	0.00204509
	106.38	0.00395953	0.00391604	0.00372196	0.00365223	0.00364732	0.00374526		207.2	0.0013022	0.00173039	0.00138057	0.00121956	0.00162093	0.00203957
	106.47	0.00394893	0.00390354	0.00371296	0.00364743	0.00363433	0.00374137		207.375	0.00129995	0.00172487	0.0013748	0.00121935	0.00161201	0.00202985
	106.56	0.00393643	0.00390124	0.00372037	0.00365244	0.00363131	0.00374555		207.55	0.00128631	0.00172362	0.0013748	0.00122008	0.00160806	0.00202998
	106.65	0.00392995	0.00390845	0.00372186	0.00365499	0.00362891	0.00374143		207.725	0.001281	0.00171653	0.00137589	0.00122714	0.00160856	0.00203033
	106.74	0.00392505	0.00389934	0.00370605	0.00363574	0.0036246	0.00373506		207.9	0.00127536	0.00172108	0.00137723	0.00122136	0.00161206	0.00201323
	106.83	0.00391865	0.00389955	0.00369945	0.0036251	0.00361983	0.00373313		208.075	0.00126177	0.00170747	0.00137404	0.00121668	0.00159972	0.00201755
	106.92	0.00392024	0.00389331	0.0036984	0.00363146	0.00362223	0.00373143		208.25	0.00124405	0.00170784	0.001368	0.00120753	0.0016015	0.00201349
	107.01	0.00391711	0.00388895	0.00368265	0.003625	0.00362275	0.0037277		208.425	0.00124919	0.00170279	0.00136455	0.00121443	0.00159627	0.0020005
	107.1	0.00391082	0.0038813	0.00368158	0.00362737	0.00361318	0.00372267		208.6	0.0012337	0.00170002	0.00136065	0.0012113	0.00158918	0.00201095
	107.19	0.00391782	0.00388535	0.00367871	0.00361834	0.00361498	0.00371059		208.775	0.00123989	0.00168458	0.00135924	0.00120994	0.00159611	0.00200276
	107.28	0.00391359	0.00386984	0.00367599	0.00360504	0.00361391	0.00372123		208.95	0.00124425	0.00168291	0.00135566	0.00119941	0.00159637	0.00198885
	107.37	0.00389986	0.00387005	0.00366313	0.00359797	0.0036076	0.00372022		209.125	0.00125123	0.00168317	0.00135618	0.0011953	0.00158847	0.00199097
	107.46	0.00389806	0.0038682	0.00366525	0.00360966	0.00359307	0.00370563		209.3	0.00124919	0.0016782	0.00135587	0.00119097	0.00157259	0.00199299
	107.55	0.00389205	0.00385815	0.00366146	0.0036034	0.00359685	0.0037026		209.475	0.00124295	0.00166943	0.00136455	0.00118718	0.00156399	0.00198367
	107.64	0.00388639	0.00385181	0.00365945	0.00359594	0.00357588	0.00370446		209.65	0.00123895	0.00167053	0.00135427	0.00118501	0.00155557	0.00197435
	107.73	0.00387859	0.00385925	0.0036575	0.00358504	0.00358574	0.00370605		209.825	0.00122562	0.00165604	0.00135033	0.00117814	0.00156467	0.00198189
	107.82	0.00386462	0.00386426	0.00365612	0.00356952	0.00358626	0.00369196		210	0.00124342	0.00165858	0.00134489	0.00117756	0.00156705	0.00198571
	107.91	0.00385565	0.00385403	0.00365254	0.00357904	0.00358913	0.00369543		210.175	0.00123793	0.00166255	0.00134701	0.0011658	0.00155583	0.00198885
	108	0.0038724	0.00383685	0.00364404	0.00358611	0.00358477	0.00368716		210.35	0.00123657	0.00166122	0.00133438	0.00116554	0.00154205	0.00197487
	108.09	0.00387149	0.00384669	0.00364712	0.00357823	0.00357909	0.00367025		210.525	0.00123103	0.00165204	0.00133788	0.00116334	0.00154147	0.00196841
	108.18	0.00386937	0.00382749	0.00363595	0.00356918	0.00358292	0.00366308		210.7	0.00122366	0.00164149	0.00133937	0.00117192	0.00153268	0.00196783
	108.27	0.00385948	0.00381976	0.00362669	0.00357291	0.00357306	0.00365132		210.875	0.00123981	0.00163563	0.00134071	0.00116666	0.00153273	0.00196529
	108.36	0.00385734	0.0038254	0.0036294	0.00356221	0.00357833	0.00366412		211.05	0.00122951	0.00163914	0.00134452	0.00115511	0.00153802	0.00194799
	108.45	0.00385739	0.0038147	0.00362776	0.00355872	0.00356047	0.00364727		211.225	0.00122792	0.00163995	0.00134018	0.00116692	0.00152915	0.00194152
	108.54	0.00385478	0.00380849	0.00362541	0.0035517	0.00355452	0.00364967		211.4	0.0012234	0.00163676	0.00133997	0.0011571	0.00153535	0.00194087
	108.63	0.00383727	0.00381775	0.00362377	0.0035377	0.00355867	0.00364743		211.575	0.00122358	0.001636	0.00134071	0.00115642	0.00153514	0.00193673
	108.72	0.0038176	0.00381621	0.0036221	0.00353611	0.00353952	0.00364829		211.75	0.00121305	0.00163289	0.00133373	0.001145	0.00153747	0.00192676
	108.81	0.00383594	0.00380768	0.00360483	0.00353259	0.00352904	0.00364211		211.925	0.00120471	0.00161934	0.00132494	0.00114448	0.00153164	0.00192683
	108.9	0.00383665	0.00380225	0.00360115	0.0035402	0.00353084	0.00363063		212.1	0.00120194	0.00162478	0.00132486	0.00114882	0.00152967	0.0019322
	108.99	0.00384868	0.00379155	0.0035987	0.00352281	0.00353846	0.00363206		212.275	0.00119371	0.00162909	0.00131684	0.00114095	0.0015229	0.00193566
	109.08	0.00384301	0.00378699	0.00358652	0.00351793	0.00355176	0.00362674		212.45	0.00119802	0.00162873	0.00131577	0.00112914	0.00150894	0.00194079
	109.17	0.00382824	0.00378607	0.00358535	0.00352346	0.00354696	0.00362604		212.625	0.00119243	0.00164654	0.00131253	0.00113006	0.00151126	0.00193822
	109.26	0.00382939	0.00376846	0.00358944	0.003525	0.00353569	0.00361754		212.8	0.00119089	0.00163315	0.00129423	0.00112841	0.00150867	0.00194492
	109.35	0.00382631	0.00377183	0.00359583	0.00352296	0.00352163	0.00360658		212.975	0.00119975	0.00163163	0.0012993	0.00113144	0.00150993	0.00195623
	109.44	0.00382211	0.00377357	0.00358551	0.003516	0.00349994	0.00361795		213.15	0.00120241	0.00161628	0.00128419	0.00113165	0.00150371	0.0019494
	109.53	0.00382104	0.00377363	0.00357546	0.00350437	0.00350398	0.00362085		213.325	0.0012079	0.00163025	0.00128435	0.00112462	0.00149625	0.00193608
	109.62	0.00381311	0.00377219	0.003577	0.0034924	0.00349644	0.00361574		213.5	0.0012028	0.00161507	0.00129031	0.00110675	0.00150389	0.00193267
	109.71	0.00380896	0.00377767	0.00357275	0.00348494	0.00348531	0.00361934		213.675	0.00120019	0.00161314	0.00128586	0.00111059	0.00149332	0.0019344
	109.8	0.00378469	0.00377151	0.00356062	0.00347579	0.00348836	0.00361396		213.85	0.00119159	0.00160016	0.00128647	0.00110602	0.00149858	0.00193508
	109.89	0.00379301	0.00376415	0.00355356	0.00347676	0.00349159	0.00361221		214.025	0.00119402	0.00160016	0.00128275	0.00110549	0.00148927	0.00192197
	109.98	0.00379027	0.00376214	0.00355037	0.00347681	0.00348372	0.00360616		214.2	0.00118388	0.00158829	0.00128019	0.00109797	0.0014945	0.00191063
	110.07	0.00377911	0.00375779	0.00353892	0.00347112	0.00348883	0.00360024		214.375	0.00118177	0.00160024	0.00128414	0.00109486	0.0015053	0.00192058
	110.16	0.00377976	0.00373968	0.00353934	0.00347373	0.00348012	0.00358329		214.55	0.00117618	0.00160045	0.00126459	0.00109886	0.00150483	0.00192225
	110.25	0.00378385	0.003736	0.00353668	0.00346596	0.00347991	0.00359388		214.725	0.00118096	0.00159791	0.00126846	0.00109598	0.00149706	0.00192225
	110.34	0.00377321	0.00373728	0.00352445	0.00346304	0.00346646	0.00358519		214.9	0.00117947	0.00159697	0.00127737	0.00110382	0.00149413	0.00192521
	110.43	0.0037647	0.00372856	0.00353196	0.00345884	0.00346236	0.00358845		215.075	0.00118132	0.00157916	0.00127855	0.00109943	0.00149829	0.00192296
	110.52	0.0037575	0.00372303	0.00352925	0.00346208	0.00345915	0.00358877		215.25	0.00117649	0.00156347	0.00127489	0.0010924	0.0014905	0.00190186
	110.61	0.00375314	0.00371883	0.00352649	0.00345373	0.00344753	0.00357669		215.425	0.00117717	0.00157296	0.00127648	0.00109491	0.00148885	0.00190791
	110.7	0.00374161	0.00371909	0.00353079	0.00345097	0.00345475	0.00357494		215.6	0.00117385	0.00157552	0.00126132	0.00109625	0.00149497	0.00191417
	110.79	0.00374526	0.00371265	0.00351446	0.00343884	0.00347045	0.00358472		215.775	0.00117158	0.00157476	0.00125915	0.00109758	0.00148864	0.00190966
	110.88	0.00373691	0.00370921	0.0035093	0.00344247	0.0034633	0.00356993		215.95	0.0011698	0.0015817	0.00126673	0.00108402	0.00149398	0.00192123
	110.97	0.00373415	0.00370414	0.00351032	0.00344007	0.00346155	0.00354972		216.125	0.0011698	0.00159025	0.00126877	0.00108397	0.00148872	0.00191516
	111.06	0.00372601	0.0037066	0.0035027	0.00344565	0.0034638	0.00355848		216.3	0.00115812	0.00158674	0.00125437	0.00107777	0.00148441	0.00190495
	111.15	0.00372011	0.00369217	0.00349261	0.00343561	0.00345373	0.00354717		216.475	0.00117273	0.00158994	0.00124386	0.00107626	0.00146971	0.00190979
	111.24	0.00372068	0.00369115	0.00350956	0.00342604	0.00344195	0.00354787		216.65	0.00116295	0.00157976	0.00124671	0.00108185	0.0014678	0.00190265
	111.33	0.0037133	0.00369175	0.00350315	0.00342922	0.00343024	0.00354276		216.825	0.00116878	0.00158094	0.00125191	0.00107699	0.00147099	0.00189281
	111.42	0.00370206	0.00370409	0.00351026	0.00342865	0.0034373	0.00355296		217	0.00116076	0.0015992	0.0012567	0.00108423	0.00146824	0.00188906
	111.51	0.00370067	0.0036958	0.00350132	0.00342023	0.00343475	0.00354855		217.175	0.00115206	0.0015858	0.00124718	0.00106751	0.00145637	0.00188694
	111.6	0.0036977	0.00369945	0.00349751	0.00342057	0.00342487	0.00353264		217.35	0.00115838	0.00157126	0.00123749	0.00107425	0.00144963	0.00187571
	111.69	0.00369913	0.00368562	0.00349425	0.00341157	0.00343178	0.0035383		217.525	0.00115146	0.00157403	0.00122938	0.00105839	0.00146249	0.00186415
	111.78	0.00370344	0.00367511	0.00348351	0.00340672	0.00342716	0.00353919		217.7	0.00114341	0.00157743	0.00123657	0.00106356	0.00145044	0.00186326
	111.87	0.00368716	0.00368463	0.00348254	0.00340763	0.00342062	0.00353181		217.875	0.00114226	0.00157278	0.00122996	0.00106124	0.00146186	0.00186786
	111.96	0.00369196	0.00367738	0.00347331	0.00341071	0.00341499	0.00352638		218.05	0.00113983	0.00154903	0.00123093	0.00105873	0.00145674	0.00186407
	112.05	0.00368849	0.00367083	0.00347725	0.00340513	0.00340743	0.00353003		218.225	0.00113053	0.0015479	0.00122978	0.00104943	0.00145376	0.0018531
	112.14	0.00368734	0.00366381	0.00347582	0.00339987	0.00338573	0.00351446		218.4	0.00112128	0.00155115	0.0012097	0.00104857	0.00145133	0.00185527
	112.23	0.00368069	0.00367153	0.00347368	0.00340114	0.00338748	0.00351251		218.575	0.00111751	0.00154578	0.00122021	0.00104418	0.00144832	0.00185881
	112.32	0.00367404	0.00365674	0.0034731	0.00339184	0.00339468	0.00350643		218.75	0.00112355	0.00154273	0.00122933	0.00105599	0.00143281	0.00185854
	112.41	0.00367813	0.00365828	0.00346453	0.00338654	0.00339079	0.00351467		218.925	0.00111835	0.00155363	0.00123788	0.00105008	0.00143865	0.00185624
	112.5	0.00367036	0.00366611	0.00346054	0.00336988	0.00338344	0.00351099		219.1	0.00111613	0.00154717	0.0012315	0.00105194	0.00143961	0.00184967
	112.59	0.00366707	0.00365802	0.00344176	0.00336324	0.00338292	0.00351133		219.275	0.00112543	0.00153919	0.00122439	0.00104423	0.00143642	0.00185894
	112.68	0.00366872	0.00365961	0.00342706	0.00336219	0.00339854	0.00350541		219.45	0.0011258	0.00154058	0.00121658	0.00103846	0.00143067	0.00184844
	112.77	0.00366973	0.00365434	0.00342422	0.00335458	0.00337541	0.00349618		219.625	0.00112755	0.00154014	0.00119298	0.00104551	0.00144565	0.00183473
	112.86	0.0036659	0.00366217	0.00341439	0.00335091	0.00338021	0.00348489		219.8	0.00113296	0.00153268	0.00120401	0.00103386	0.00143972	0.00183865
	112.95	0.00366707	0.00364067	0.00340855	0.00335617	0.00337171	0.00349081		219.975	0.00111409	0.00153127	0.00121888	0.00104423	0.00143436	0.00183653
	113.04	0.0036654	0.00362828	0.0034	0.00335268	0.0033648	0.00348815		220.15	0.00110727	0.00151061	0.00121313	0.00103725	0.0014257	0.00184915
	113.13	0.0036546	0.00363008	0.0034069	0.00335372	0.00337038	0.00347608		220.325	0.00109726	0.00151691	0.00121004	0.00102717	0.00141734	0.0018431
	113.22	0.00364409	0.00361696	0.00340563	0.00334879	0.00336926	0.00345842		220.5	0.00110453	0.00151626	0.00120354	0.00102563	0.00142186	0.00183078
	113.31	0.00364339	0.00362578	0.00340988	0.00335289	0.00336368	0.0034566		220.675	0.00110448	0.00150828	0.00119949	0.00102871	0.00142989	0.00182881
	113.4	0.00364339	0.00361887	0.00340258	0.00334267	0.00335638	0.00346734		220.85	0.00109726	0.00150833	0.00120027	0.00102438	0.00142962	0.0018212
	113.49	0.00363446	0.00362343	0.00340396	0.00332497	0.00335836	0.00347415		221.025	0.00109199	0.00151226	0.00119967	0.00102033	0.00142154	0.00182217
	113.58	0.00362961	0.00360945	0.00339444	0.00332135	0.00334986	0.0034614		221.2	0.00110468	0.00150242	0.0011963	0.0010226	0.00142073	0.00181557
	113.67	0.00362685	0.00361143	0.00338972	0.00332103	0.00335372	0.00345013		221.375	0.00110171	0.00149976	0.0011923	0.00101839	0.00141951	0.00180461
	113.76	0.00361834	0.00361143	0.00338414	0.00333081	0.00333746	0.00344917		221.55	0.00109656	0.00148289	0.00119949	0.00101252	0.0014216	0.00179751
	113.85	0.00361967	0.00359993	0.00338819	0.00332588	0.00333662	0.0034371		221.725	0.00108216	0.00147455	0.00119763	0.00100878	0.00141862	0.00180445
	113.94	0.00361605	0.00358827	0.0033801	0.00331572	0.00333912	0.00343822		221.9	0.00107955	0.0014912	0.00119483	0.00101973	0.00141347	0.00180071
	114.03	0.0036154	0.00358605	0.00338605	0.00332051	0.00333618	0.00343219		222.075	0.0010853	0.00147782	0.00118203	0.00102377	0.00141143	0.00180518
	114.12	0.00359051	0.00357066	0.00338972	0.00331877	0.00332685	0.00343055		222.25	0.00108428	0.00147957	0.00117591	0.00100818	0.00140656	0.00180424
	114.21	0.00358483	0.00357525	0.00338271	0.00332002	0.00332614	0.00343019		222.425	0.00108893	0.0014769	0.00117416	0.00100836	0.00140596	0.00179547
	114.3	0.00358689	0.00357035	0.00338701	0.00331545	0.00332343	0.00343146		222.6	0.00109193	0.00147622	0.00116282	0.00100857	0.00139501	0.00179319
	114.39	0.00358939	0.00357056	0.00338748	0.00330276	0.00330946	0.00343305		222.775	0.00108694	0.00147562	0.00116713	0.00100199	0.00139665	0.00179937
	114.48	0.00358621	0.00356727	0.00337166	0.00329265	0.00331178	0.00342901		222.95	0.00107717	0.00147737	0.00117246	0.00100293	0.00138397	0.00180086
	114.57	0.00358298	0.00356712	0.00337426	0.0032951	0.00331877	0.0034244		223.125	0.00107281	0.00147962	0.00116645	0.0009854	0.00138277	0.00179547
	114.66	0.00358897	0.00355982	0.00336378	0.00328697	0.0033086	0.00340972		223.3	0.00107075	0.00147481	0.0011549	0.00098864	0.00137467	0.00178257
	114.75	0.00357755	0.00355541	0.00335857	0.00328485	0.00329392	0.00339843		223.475	0.00107338	0.00147721	0.00115801	0.00099854	0.00137161	0.0017843
	114.84	0.00358733	0.00355053	0.00334455	0.00329734	0.00330174	0.00339035		223.65	0.00108052	0.00146647	0.00116912	0.00099854	0.0013634	0.00178388
	114.93	0.00358678	0.00354328	0.00334973	0.00329442	0.00329564	0.00339217		223.825	0.00107239	0.001461	0.00116374	0.00099196	0.00136714	0.00178629
	115.02	0.00357473	0.00352873	0.0033417	0.00328266	0.00328777	0.00338722		224	0.00107221	0.00146657	0.00116321	0.00097903	0.00136429	0.00177339
	115.11	0.00354951	0.0035244	0.00333683	0.00328574	0.00327831	0.00339721		224.175	0.00106803	0.00146388	0.00115041	0.00097258	0.00136677	0.00176352
	115.2	0.00355418	0.00352356	0.00333735	0.00328214	0.00328399	0.00340132		224.35	0.0010564	0.00146152	0.00114673	0.0009818	0.00136708	0.00177352
	115.29	0.00355361	0.00351394	0.00332864	0.00327628	0.00327531	0.00337898		224.525	0.00105839	0.00146683	0.00115023	0.00099259	0.00137963	0.00176451
	115.38	0.00353979	0.0035275	0.0033264	0.0032579	0.00327122	0.00338472		224.7	0.00104138	0.00146307	0.00114573	0.00097798	0.00138191	0.00177213
	115.47	0.00355048	0.00351334	0.0033105	0.00324738	0.0032681	0.0033862		224.875	0.0010366	0.00146082	0.00112347	0.00097192	0.00137608	0.00175999
	115.56	0.0035402	0.00351212	0.00330482	0.00324717	0.00326645	0.00338665		225.05	0.00103386	0.00146142	0.00113277	0.0009684	0.00136528	0.00176818
	115.65	0.00353006	0.00350914	0.00330122	0.00324407	0.00326481	0.00336772		225.225	0.00104112	0.00146594	0.00114686	0.00096048	0.00136972	0.00176852
	115.74	0.00353042	0.0035009	0.00328569	0.00325582	0.00325811	0.00337314		225.4	0.00103608	0.00144892	0.00113902	0.00095531	0.00137161	0.00176132
	115.83	0.00352956	0.00349926	0.00328558	0.00325327	0.00325274	0.00336999		225.575	0.00103253	0.00145122	0.00112841	0.00095842	0.00136421	0.00176292
	115.92	0.00352552	0.00349876	0.00328472	0.00324706	0.0032487	0.00336569		225.75	0.00104172	0.00144202	0.001108	0.00094988	0.00135752	0.00176229
	116.01	0.00351775	0.00348664	0.0032908	0.00323455	0.00323036	0.00336159		225.925	0.00102795	0.00143475	0.00111757	0.00094588	0.00135571	0.00174704
	116.1	0.00350729	0.00348919	0.0032926	0.00323312	0.00323307	0.00335925		226.1	0.00101852	0.00144513	0.00110675	0.00094983	0.00136039	0.00173578
	116.19	0.00350515	0.00348526	0.00328915	0.00323833	0.00322968	0.00336086		226.275	0.00101335	0.00144733	0.00110602	0.00094223	0.00135791	0.0017451
	116.28	0.00349829	0.00348273	0.00328762	0.00321592	0.00322749	0.00336063		226.45	0.001008	0.00143661	0.00110189	0.00093416	0.00135579	0.00173466
	116.37	0.00350158	0.00348262	0.00329202	0.0032149	0.00322929	0.00336042		226.625	0.00101889	0.00142748	0.00110468	0.00092677	0.00135179	0.0017429
	116.46	0.00349165	0.00347548	0.00329064	0.00321159	0.00323132	0.0033623		226.8	0.00101761	0.0014229	0.00110586	0.00092442	0.00135033	0.00173518
	116.55	0.00351112	0.00347037	0.00328548	0.00321144	0.00322929	0.003355		226.975	0.00101926	0.00142351	0.00110309	0.00092909	0.00135218	0.0017445
	116.64	0.00351084	0.00347021	0.00327878	0.00320034	0.00322606	0.00333198		227.15	0.00101693	0.001412	0.00109645	0.00092512	0.00135558	0.0017413
	116.73	0.00349501	0.00345655	0.00327279	0.00319236	0.0032266	0.00333764		227.325	0.00100844	0.00140089	0.00109706	0.00092805	0.00136261	0.00174225
	116.82	0.00349324	0.00345449	0.00326677	0.00318126	0.00323064	0.00332804		227.5	0.00100651	0.00139655	0.00109517	0.00092491	0.00135684	0.00174073
	116.91	0.00348387	0.00345837	0.00326432	0.00319343	0.00320213	0.00331817		227.675	0.00101043	0.00139221	0.00109013	0.0009281	0.00134434	0.0017356
	117	0.00346938	0.0034506	0.00326481	0.00318595	0.00319546	0.00332124		227.85	0.00101973	0.00139472	0.0010853	0.00092708	0.00134241	0.00173186
	117.09	0.0034656	0.00343965	0.00324732	0.00318981	0.00319976	0.00331212		228.025	0.0010157	0.00139903	0.00109274	0.00091721	0.00133744	0.00172461
	117.18	0.00347261	0.00343525	0.003251	0.00318173	0.00319757	0.00331832		228.2	0.00101197	0.00139765	0.00108376	0.00090723	0.00133284	0.00171339
	117.27	0.00346719	0.00343741	0.00324972	0.00317548	0.00318892	0.00332262		228.375	0.00100996	0.00139341	0.00107291	0.00090606	0.00132641	0.00172137
	117.36	0.00346411	0.00344262	0.00323606	0.00317665	0.00318473	0.00330818		228.55	0.00099794	0.00138468	0.00108138	0.00091541	0.00133362	0.0017356
	117.45	0.00346554	0.00343209	0.0032266	0.00317532	0.00318738	0.0033067		228.725	0.00100225	0.00138528	0.00108478	0.00090459	0.00131864	0.00172189
	117.54	0.00346069	0.00343235	0.00322759	0.00316878	0.0031877	0.0033026		228.9	0.00100698	0.00138489	0.00107547	0.00089383	0.00132136	0.00172354
	117.63	0.00345522	0.00342998	0.00321889	0.00316638	0.0031901	0.00328829		229.075	0.00099995	0.00139527	0.00106351	0.0008965	0.00132301	0.00172247
	117.72	0.00346549	0.00341879	0.00322335	0.0031657	0.00318924	0.00328363		229.25	0.00101037	0.00138277	0.00107307	0.00090378	0.00132455	0.00171922
	117.81	0.00345256	0.00340844	0.00322866	0.00316485	0.00318223	0.00326247		229.425	0.00100596	0.00138442	0.0010714	0.00088574	0.00131284	0.00170248
	117.9	0.00344463	0.00340599	0.00322978	0.00315513	0.0031736	0.00326922		229.6	0.00100366	0.00138405	0.00106252	0.00087339	0.00131935	0.00168704
	117.99	0.00343107	0.00340763	0.00321858	0.00315528	0.00316643	0.00326963		229.775	0.00100719	0.00138528	0.00105421	0.00087895	0.00131749	0.00169115
	118.08	0.00342758	0.00340967	0.00322999	0.00315463	0.00316143	0.00327039		229.95	0.00099896	0.00138457	0.00104763	0.00087971	0.0013102	0.00169714
	118.17	0.00341898	0.00340779	0.00321256	0.00314694	0.00315539	0.0032658		230.125	0.0009994	0.00137278	0.00105024	0.0008736	0.00132175	0.00168984
	118.26	0.00341264	0.00341428	0.00321707	0.00314205	0.00315346	0.00326273		230.3	0.0009941	0.00136967	0.0010453	0.00086647	0.00130474	0.00169028
	118.35	0.0034044	0.00341546	0.00321006	0.00313285	0.00315098	0.00326406		230.475	0.00099721	0.00136209	0.00105998	0.00086281	0.00130518	0.00167799
	118.44	0.00341397	0.00340216	0.0032006	0.00313832	0.00314173	0.00326171		230.65	0.00099392	0.00136842	0.00104896	0.0008702	0.00131444	0.00167919
	118.53	0.0034061	0.00339178	0.00320899	0.00312818	0.00313269	0.00325843		230.825	0.00098914	0.00136868	0.00105003	0.00086229	0.00130672	0.00168769
	118.62	0.00339994	0.00338636	0.00320208	0.0031311	0.00314119	0.00325944		231	0.00098958	0.00136899	0.00104449	0.00086574	0.00132327	0.00168824
	118.71	0.00340855	0.00336962	0.00319966	0.00312138	0.00313699	0.00325767		231.175	0.00099773	0.00137579	0.00103634	0.0008497	0.00132507	0.00169316
	118.8	0.00339903	0.00337048	0.00319476	0.00311547	0.00313212	0.00325327		231.35	0.00098914	0.00136792	0.00103686	0.00084456	0.00131164	0.00167244
	118.89	0.00339637	0.00338073	0.00319189	0.00310825	0.00312787	0.00324227		231.525	0.00097754	0.00134931	0.00103971	0.00084889	0.00130811	0.00166501
	118.98	0.00340258	0.00338062	0.003192	0.00310713	0.00312686	0.00324417		231.7	0.00097921	0.00135613	0.00102545	0.00083678	0.00131572	0.00165596
	119.07	0.00339796	0.00338349	0.00319604	0.00310927	0.00312839	0.00324466		231.875	0.00098498	0.00136251	0.00103268	0.0008421	0.00130061	0.00166739
	119.16	0.00339392	0.00338021	0.00319823	0.00309783	0.00311823	0.00323372		232.05	0.00098313	0.00135166	0.00103846	0.00083748	0.0013027	0.00166056
	119.25	0.00338951	0.00337468	0.00317717	0.00308822	0.00310979	0.0032412		232.225	0.00098462	0.00134612	0.00102678	0.00082612	0.0013078	0.00165384
	119.34	0.00338553	0.00337017	0.00317068	0.0030921	0.00311729	0.00324396		232.4	0.00098169	0.00134076	0.00102537	0.00083255	0.00131396	0.00164921
	119.43	0.00339648	0.00336399	0.00316294	0.00308887	0.00311284	0.00322606		232.575	0.00098347	0.00134162	0.00103023	0.00083142	0.0013011	0.00165107
	119.52	0.00339142	0.00335075	0.00315692	0.00308137	0.00310734	0.00320847		232.75	0.00096479	0.0013423	0.00102769	0.00082777	0.00129237	0.00163482
	119.61	0.00338516	0.00334134	0.00317707	0.0030878	0.00310502	0.00322058		232.925	0.00095599	0.00133822	0.00102111	0.00081816	0.00131033	0.00163362
	119.7	0.00338271	0.0033415	0.00316729	0.00307644	0.00311015	0.00320612		233.1	0.00096824	0.00133676	0.00102589	0.00081816	0.0013027	0.0016235
	119.79	0.0033843	0.00333657	0.00316755	0.00307175	0.0031014	0.00320693		233.275	0.0009625	0.00132934	0.00102897	0.00082983	0.00130858	0.0016269
	119.88	0.00338021	0.00332901	0.00316696	0.00306959	0.00308647	0.00321582		233.45	0.00095239	0.00133477	0.00102377	0.00082678	0.0012929	0.00163197
	119.97	0.00337014	0.0033349	0.00316521	0.00307144	0.00308843	0.00322085		233.625	0.00094615	0.00134575	0.00101748	0.00082638	0.00129232	0.00163038
	120.06	0.00337419	0.00333821	0.00315906	0.00306209	0.00308413	0.0032148		233.8	0.00095286	0.00133532	0.00101709	0.00082599	0.001286	0.00163077
	120.15	0.00336936	0.00334405	0.00315252	0.00305943	0.00308074	0.00321441		233.975	0.000948	0.00133007	0.0010233	0.00082798	0.00129047	0.00161578
	120.24	0.00336457	0.00332747	0.00314251	0.00306506	0.00308462	0.00320682		234.15	0.00094549	0.00133503	0.00101596	0.0008244	0.00128764	0.00160372
	120.33	0.00336855	0.00333109	0.00312547	0.00306719	0.00308989	0.00320821		234.325	0.00094494	0.00134089	0.00101534	0.00082187	0.00128871	0.00161068
	120.42	0.00337319	0.00332518	0.00311925	0.00304651	0.00308116	0.00320524		234.5	0.00094434	0.00133226	0.00101448	0.00082474	0.0012786	0.00160576
	120.51	0.00337505	0.00331371	0.00312227	0.0030587	0.00308843	0.003186		234.675	0.00095286	0.00132646	0.00101701	0.00082599	0.0012769	0.00159831
	120.6	0.00337233	0.00329744	0.00312329	0.00305534	0.00308728	0.0031878		234.85	0.00094881	0.00132055	0.00101064	0.00082129	0.00127781	0.00160189
	120.69	0.00335703	0.00329888	0.00311852	0.00305487	0.00308301	0.00318832		235.025	0.00094609	0.00131684	0.00101894	0.00082918	0.00128027	0.00159122
	120.78	0.00334726	0.00330297	0.00311049	0.00304625	0.00306284	0.00318616		235.2	0.00094716	0.00131315	0.00101017	0.00083448	0.00128694	0.00159637
	120.87	0.00334736	0.00329888	0.00310549	0.00303341	0.00305339	0.00318173		235.375	0.00094003	0.00131067	0.0010075	0.00082244	0.00127823	0.0015902
	120.96	0.00334374	0.00329346	0.00312006	0.00303601	0.0030605	0.00319088		235.55	0.00093335	0.00131525	0.00099987	0.00082134	0.0012816	0.0015846
	121.05	0.00332588	0.00329723	0.00310145	0.00302497	0.0030556	0.00318413		235.725	0.00091682	0.00131538	0.00101581	0.00082161	0.00127382	0.00158758
	121.14	0.00333076	0.00329161	0.00310896	0.0030239	0.00305795	0.00317527		235.9	0.00092888	0.00131237	0.00100857	0.00080944	0.00125202	0.00158476
	121.23	0.00332445	0.00328191	0.00309997	0.00301905	0.00305508	0.00317297		236.075	0.0009222	0.00130568	0.00100977	0.00080806	0.00126336	0.00158782
	121.32	0.00331467	0.00329137	0.00309577	0.00302166	0.00305089	0.00316586		236.25	0.00092517	0.00131564	0.00101228	0.00080315	0.00127191	0.00159192
	121.41	0.00331848	0.00328334	0.0030834	0.00302002	0.00304435	0.00316352		236.425	0.0009276	0.00131185	0.00099157	0.00080646	0.0012567	0.00158593
	121.5	0.00331621	0.00327709	0.00308611	0.00301864	0.00304716	0.00315294		236.6	0.00092178	0.00130568	0.00099225	0.00081336	0.0012608	0.00159838
	121.59	0.00330818	0.00327909	0.00308637	0.0030035	0.00304318	0.00315453		236.775	0.00091695	0.00130667	0.00098765	0.00082074	0.00125884	0.00158588
	121.68	0.00330925	0.00327002	0.00307782	0.00299233	0.00303138	0.00315278		236.95	0.00092405	0.00129344	0.00098498	0.00080892	0.00124912	0.00157037
	121.77	0.00330339	0.00326317	0.00308561	0.00300345	0.00303679	0.00315958		237.125	0.00091548	0.00129206	0.00098606	0.00080262	0.00124475	0.00158329
	121.86	0.00329356	0.00325986	0.00307767	0.00299712	0.00303148	0.00314496		237.3	0.0009146	0.00128652	0.00098869	0.00080275	0.00124679	0.00157756
	121.95	0.00328611	0.00326343	0.00307522	0.00298597	0.00302083	0.00314327		237.475	0.00091716	0.00128249	0.00098658	0.00081385	0.00124533	0.00156666
	122.04	0.00328712	0.00326656	0.00306683	0.00299499	0.00302416	0.00314496		237.65	0.00091535	0.00128701	0.00098754	0.0008096	0.00124449	0.00156731
	122.13	0.00328496	0.00326598	0.00306521	0.00298017	0.00302262	0.00314546		237.825	0.0009123	0.00128905	0.00097232	0.00079074	0.00124245	0.00156221
	122.22	0.00328553	0.00325704	0.00305667	0.00298454	0.00303182	0.00313965		238	0.0009083	0.00128383	0.00097856	0.00079398	0.00123498	0.00156247
	122.31	0.00326747	0.00326088	0.00305211	0.00298803	0.00302484	0.00314098		238.175	0.0009089	0.00128652	0.00097331	0.00078735	0.00122886	0.00156307
	122.4	0.00327638	0.00325097	0.0030493	0.00297826	0.00302192	0.00311857		238.35	0.00089344	0.00128223	0.00096043	0.00077686	0.00124425	0.00155468
	122.49	0.00326752	0.00325082	0.00304768	0.00298045	0.00301093	0.00313407		238.525	0.00088804	0.00127708	0.00097929	0.00077565	0.00123696	0.0015632
	122.58	0.00326752	0.00324141	0.00304956	0.00298017	0.00300014	0.00312063		238.7	0.00088289	0.00128401	0.00098506	0.00077056	0.00123492	0.00156116
	122.67	0.00325757	0.00324688	0.00304854	0.002973	0.00298941	0.0031192		238.875	0.00088187	0.00126691	0.00097511	0.00076845	0.00122792	0.00156221
	122.76	0.00324555	0.0032302	0.00304768	0.00297311	0.0030035	0.00311617		239.05	0.00086848	0.00126807	0.00096521	0.00076378	0.00122831	0.00155423
	122.85	0.00325934	0.00322212	0.0030462	0.00297212	0.00300345	0.00312803		239.225	0.00087843	0.00126367	0.00096054	0.00075881	0.00123098	0.00155157
	122.94	0.00325029	0.00322095	0.00304216	0.00297152	0.00298118	0.00312498		239.4	0.00087529	0.00125868	0.00094795	0.00075735	0.00123262	0.0015445
	123.03	0.00324558	0.00322442	0.00304536	0.00296488	0.00298538	0.00311935		239.575	0.00088083	0.00125468	0.00094434	0.00075908	0.00123129	0.00154393
	123.12	0.00324706	0.00322421	0.00303658	0.0029593	0.00298788	0.00312144		239.75	0.00087085	0.00125183	0.00094356	0.0007472	0.00122288	0.00153993
	123.21	0.00323875	0.00323046	0.00303085	0.00295415	0.0029892	0.00311547		239.925	0.00086164	0.00124927	0.00095147	0.0007503	0.00121556	0.00154273
	123.3	0.00322973	0.00322637	0.00302064	0.00295464	0.00298087	0.00309827		240.1	0.00086004	0.00124768	0.00095014	0.00075177	0.00120994	0.00154636
	123.39	0.00322611	0.00322314	0.00301533	0.0029616	0.00298209	0.00309392		240.275	0.00085485	0.00125006	0.00096022	0.00074652	0.0012095	0.00154406
	123.48	0.00324146	0.00321399	0.00300561	0.00295415	0.00297227	0.0030945		240.45	0.0008625	0.00125698	0.00094842	0.00073696	0.00121577	0.00153653
	123.57	0.00322212	0.00321853	0.00300653	0.00294826	0.00297826	0.00308658		240.625	0.000859	0.00125761	0.0009409	0.00074297	0.00122254	0.00153226
	123.66	0.00322559	0.00319439	0.003001	0.00295368	0.00297074	0.00309523		240.8	0.00085717	0.00125769	0.0009409	0.00075104	0.00121232	0.00153535
	123.75	0.00322303	0.00317389	0.00300504	0.00294503	0.00296238	0.00309147		240.975	0.00086036	0.0012569	0.00094301	0.00074482	0.00121365	0.00152824
	123.84	0.00321225	0.00318467	0.00300861	0.00294454	0.00296139	0.00309189		241.15	0.00086652	0.00124449	0.00094735	0.00074049	0.00120307	0.00151647
	123.93	0.00320513	0.00320253	0.00299559	0.00292761	0.00296488	0.00308989		241.325	0.00084934	0.00124054	0.00095134	0.00074571	0.00120035	0.00152104
	124.02	0.00321188	0.00319317	0.00299957	0.00291633	0.0029592	0.00308728		241.5	0.00084696	0.00124373	0.00095328	0.00074474	0.00120594	0.00151864
	124.11	0.00320735	0.00318668	0.00299499	0.00292685	0.0029568	0.00308606		241.675	0.00084077	0.00123602	0.0009409	0.00074775	0.00119755	0.00152923
	124.2	0.0032124	0.0031804	0.00299707	0.00291842	0.00294964	0.00307644		241.85	0.00083163	0.00123218	0.00094116	0.0007401	0.00118459	0.00152243
	124.29	0.00321772	0.00317227	0.002983	0.00291086	0.00294008	0.00306566		242.025	0.00082213	0.00123657	0.00093849	0.00074302	0.00118158	0.00151247
	124.38	0.00321347	0.00316633	0.00297709	0.00292128	0.00294162	0.00306745		242.2	0.00083594	0.00122413	0.00094635	0.00075305	0.00118036	0.00150962
	124.47	0.00320933	0.00316326	0.0029686	0.0029243	0.00294985	0.00306813		242.375	0.00082785	0.00122944	0.00093034	0.00074939	0.00118859	0.0015088
	124.56	0.00320086	0.00315565	0.0029735	0.00291745	0.00293435	0.00305917		242.55	0.00083881	0.00123589	0.00092504	0.0007426	0.00117743	0.00150807
	124.65	0.00318296	0.00315672	0.00298353	0.0029087	0.00293961	0.0030419		242.725	0.00083375	0.00122978	0.00092656	0.00073929	0.00115961	0.00151035
	124.74	0.00318577	0.00316245	0.00297433	0.00292196	0.00292894	0.00305365		242.9	0.00083785	0.00124261	0.00093619	0.00072634	0.00115464	0.00150381
	124.83	0.00318095	0.0031698	0.00296977	0.00290157	0.0029275	0.003047		243.075	0.0008243	0.00124564	0.00092389	0.0007324	0.00115206	0.00149573
	124.92	0.00317605	0.00315989	0.00296548	0.00290131	0.00292006	0.00305003		243.25	0.00082333	0.00123581	0.00093202	0.00073005	0.00115843	0.00149557
	125.01	0.00317277	0.00316234	0.00295936	0.00289737	0.00291771	0.00304307		243.425	0.00081808	0.00123012	0.00093894	0.00072814	0.00115219	0.0014951
	125.1	0.00317785	0.00313999	0.00295532	0.00289394	0.0029218	0.00305339		243.6	0.00082226	0.00122758	0.00093745	0.00072057	0.0011513	0.00149018
	125.19	0.00317084	0.00313678	0.00294883	0.00287912	0.00292579	0.00303812		243.775	0.00082101	0.00122659	0.00091316	0.00070731	0.00114014	0.00149897
	125.28	0.00317175	0.00313402	0.00293982	0.00286691	0.0029181	0.0030282		243.95	0.00082048	0.00122225	0.00091347	0.00070598	0.00114853	0.0014882
	125.37	0.00316951	0.00312881	0.00293886	0.00287422	0.00291188	0.00304117		244.125	0.000819	0.00122525	0.00090911	0.0007101	0.00114456	0.001491
	125.46	0.00317277	0.00313003	0.00293073	0.0028849	0.00291401	0.00302442		244.3	0.0008167	0.00121504	0.00092034	0.00069828	0.00115961	0.00149871
	125.55	0.00316972	0.00312	0.00292495	0.00287407	0.00290313	0.00301885		244.475	0.00081735	0.00120604	0.00091671	0.00069118	0.00115146	0.0014866
	125.64	0.00316299	0.00312349	0.00292787	0.00286558	0.00289722	0.00302023		244.65	0.00081863	0.0012095	0.0009164	0.00069191	0.00114733	0.00148713
	125.73	0.00315815	0.0031262	0.00291081	0.00286961	0.00289956	0.00302703		244.825	0.00081278	0.00121276	0.00091295	0.00069888	0.00114534	0.00147685
	125.82	0.00316521	0.00313058	0.00293125	0.00287084	0.00289414	0.003029		245	0.0008155	0.00120665	0.00090626	0.00069676	0.00115344	0.00147774
	125.91	0.00315586	0.00312665	0.00292563	0.00286813	0.00288954	0.003014		245.175	0.00080685	0.00120986	0.00090418	0.00070172	0.00114275	0.00147837
	126	0.00314838	0.00312717	0.00291576	0.00285956	0.00288086	0.00302778		245.35	0.00080508	0.00120866	0.00090159	0.00070271	0.00113763	0.0014757
	126.09	0.00314752	0.0031224	0.00290349	0.00286808	0.00288362	0.00301747		245.525	0.00080774	0.00121417	0.0008994	0.00069789	0.00113525	0.00147031
	126.18	0.00314812	0.00311542	0.00290227	0.00285852	0.00287652	0.00299941		245.7	0.00080359	0.0012078	0.00090538	0.00070851	0.00113212	0.00146772
	126.27	0.00315432	0.0031106	0.00290821	0.00285076	0.00287355	0.00299845		245.875	0.0008143	0.00120453	0.00089504	0.00071089	0.00112932	0.00147536
	126.36	0.00314593	0.00308754	0.00290136	0.00286144	0.00287152	0.00299207		246.05	0.00080615	0.00120638	0.00089908	0.00070935	0.00112334	0.00146811
	126.45	0.00314423	0.00308157	0.00289185	0.00285001	0.00286472	0.00298863		246.225	0.00080651	0.00120612	0.00089383	0.00071089	0.00111683	0.00146913
	126.54	0.003133	0.00307782	0.00288776	0.00284943	0.00285719	0.00298905		246.4	0.00079393	0.00120027	0.00088592	0.0007065	0.00111738	0.00147125
	126.63	0.00313259	0.00307941	0.00289573	0.00284938	0.00285889	0.00298762		246.575	0.00080289	0.00118851	0.00088556	0.00070559	0.00112441	0.00145781
	126.72	0.00312972	0.00307782	0.00289092	0.00284688	0.00286727	0.00299303		246.75	0.00078633	0.00119222	0.00088532	0.00070371	0.00110427	0.00146152
	126.81	0.00311552	0.00309025	0.00287576	0.00283441	0.00285277	0.00297714		246.925	0.00079638	0.00118752	0.00087662	0.0007024	0.00110761	0.00145514
	126.9	0.00312175	0.00308462	0.00287115	0.00282777	0.00284897	0.00298129		247.1	0.00079155	0.00117602	0.00087472	0.00070026	0.00109917	0.00144777
	126.99	0.00312472	0.00308428	0.00286329	0.00282696	0.00285985	0.00298282		247.275	0.00078443	0.00117283	0.0008714	0.00069139	0.00110529	0.00144892
	127.08	0.003115	0.00307149	0.00286498	0.00282788	0.0028497	0.00298188		247.45	0.00077779	0.00116528	0.00086244	0.00068885	0.00110967	0.00144785
	127.17	0.00311409	0.00306941	0.00285691	0.00282777	0.00285342	0.0029618		247.625	0.00077779	0.00115663	0.00086276	0.00069019	0.00109538	0.0014501
	127.26	0.00311818	0.00305386	0.00286079	0.00283233	0.00284084	0.00294883		247.8	0.00078262	0.00117011	0.00086077	0.00069256	0.00108854	0.00144999
	127.35	0.00310778	0.00305029	0.00286282	0.00282532	0.00284311	0.00294826		247.975	0.00077871	0.00116246	0.00086456	0.00068421	0.00107532	0.00145005
	127.44	0.00309689	0.00304922	0.00286516	0.0028146	0.00283951	0.00295042		248.15	0.00077884	0.00116301	0.00085075	0.00069118	0.00107699	0.00144531
	127.53	0.00309721	0.00305938	0.00286956	0.00281645	0.00282819	0.00296451		248.325	0.00078129	0.00115012	0.00083996	0.00068917	0.00108044	0.00144212
	127.62	0.003092	0.00305034	0.00286042	0.00282246	0.00281645	0.0029568		248.5	0.00077393	0.00114827	0.00085751	0.00068721	0.00108708	0.00143049
	127.71	0.0030817	0.00304526	0.0028504	0.00282236	0.00281561	0.00294305		248.675	0.00076445	0.00114986	0.00086009	0.00067951	0.00109254	0.00143067
	127.8	0.00307931	0.00305406	0.00284168	0.00280192	0.00281067	0.00294883		248.85	0.00077328	0.00114568	0.00084411	0.00067891	0.00108504	0.00142398
	127.89	0.00308494	0.00305581	0.00282972	0.00279983	0.00280908	0.00294284		249.025	0.0007726	0.00113397	0.00084881	0.00068327	0.00106999	0.0014148
	127.98	0.00309379	0.00305068	0.00283866	0.00280291	0.00281991	0.00294954		249.2	0.00077375	0.00112535	0.00085772	0.00068382	0.00107686	0.00140894
	128.07	0.00308408	0.00304594	0.00283144	0.00278911	0.00281577	0.00292894		249.375	0.00077242	0.00112096	0.00086015	0.00067891	0.00106962	0.00140531
	128.16	0.00309241	0.00303638	0.00283043	0.00279385	0.00280601	0.00292209		249.55	0.00076803	0.0011242	0.00087025	0.00066714	0.00108044	0.00140531
	128.25	0.0030877	0.00303106	0.00282983	0.00278992	0.00281061	0.00292297		249.725	0.00076438	0.00112128	0.00086328	0.0006663	0.00107459	0.00140675
	128.34	0.00308202	0.00302708	0.00282962	0.00278716	0.00281236	0.00291847		249.9	0.0007697	0.00113366	0.00084988	0.00066244	0.0010528	0.00141082
	128.43	0.00306792	0.0030171	0.00282368	0.00278578	0.00280832	0.00290417		250.075	0.00075004	0.00112621	0.00083678	0.00065847	0.00104577	0.00140664
	128.52	0.0030717	0.00301267	0.00282108	0.00278684	0.00280556	0.0029011		250.25	0.00075615	0.00113319	0.00083986	0.00065706	0.00106489	0.00139692
	128.61	0.00307634	0.00302656	0.00282087	0.00277224	0.00279385	0.00291612		250.425	0.00074456	0.00114341	0.00084448	0.00066137	0.00105776	0.00139692
	128.7	0.00305693	0.00302927	0.00281905	0.00275089	0.00279585	0.00291269		250.6	0.00074508	0.00114767	0.00084041	0.00065659	0.00104953	0.00139692
	128.79	0.0030606	0.00301762	0.00281317	0.00276878	0.00278885	0.00290334		250.775	0.00073563	0.00113314	0.00083589	0.00065607	0.00105262	0.00140256
	128.88	0.00307181	0.00300939	0.00280723	0.0027605	0.00279109	0.00290157		250.95	0.0007472	0.00112621	0.0008309	0.00065041	0.00104538	0.00139665
	128.97	0.00306081	0.00301124	0.00280335	0.00275063	0.00278434	0.00290196		251.125	0.00074597	0.00114082	0.00082526	0.00065142	0.00104642	0.00140709
	129.06	0.00304255	0.00301496	0.00280028	0.00275933	0.00278088	0.00290131		251.3	0.00074023	0.00114056	0.00082944	0.00065774	0.00104418	0.00139451
	129.15	0.00304164	0.00300455	0.00279778	0.00276284	0.00277383	0.00289446		251.475	0.00073997	0.00113277	0.00084119	0.00066403	0.00104423	0.00138724
	129.24	0.00304221	0.00299022	0.00280171	0.00275498	0.00277224	0.00289573		251.65	0.00074634	0.00113358	0.00084093	0.00065069	0.00105162	0.0013868
	129.33	0.00304206	0.00298538	0.00280192	0.00275334	0.00276505	0.00290391		251.825	0.00074427	0.00113131	0.000832	0.00065508	0.0010487	0.00138541
	129.42	0.0030282	0.00299415	0.00279793	0.00275568	0.00275875	0.00288954		252	0.00074508	0.00112914	0.00083759	0.00065892	0.00103699	0.00138756
	129.51	0.00302421	0.0029848	0.00279241	0.00273777	0.00276263	0.00288245		252.175	0.00074406	0.00112472	0.00083085	0.00065174	0.00104023	0.00139229
	129.6	0.00303424	0.00298991	0.0027958	0.00272939	0.00275912	0.00288904		252.35	0.00072999	0.00112587	0.0008291	0.00064485	0.00102989	0.00138376
	129.69	0.00303442	0.00298751	0.00278807	0.0027303	0.00275498	0.00289006		252.525	0.00074093	0.00111427	0.00082346	0.00064433	0.0010295	0.00137325
	129.78	0.003024	0.00298868	0.00278604	0.00272887	0.0027554	0.00288495		252.7	0.00073822	0.00111869	0.00082007	0.00063365	0.00103488	0.00137799
	129.87	0.00303515	0.00298168	0.00277255	0.0027346	0.00274022	0.00288704		252.875	0.0007324	0.00113716	0.00081761	0.00063386	0.00104018	0.00137634
	129.96	0.00302549	0.00296227	0.00277849	0.00272684	0.0027365	0.00287763		253.05	0.00073075	0.00112135	0.00081296	0.00062608	0.00103323	0.00138735
	130.05	0.00302432	0.00295834	0.00277791	0.0027304	0.00273811	0.00288464		253.225	0.00073112	0.00111278	0.0008167	0.00062282	0.00102464	0.00138468
	130.14	0.00301556	0.00295326	0.00277372	0.00274064	0.00273715	0.00288092		253.4	0.00073712	0.00111399	0.00080322	0.00061671	0.00102419	0.00137856
	130.23	0.00302278	0.00295745	0.00277096	0.00272827	0.00272694	0.00288102		253.575	0.00072942	0.00109912	0.0008043	0.00061731	0.0010266	0.00137278
	130.32	0.00301173	0.00294904	0.00277838	0.00272387	0.00272541	0.00287034		253.75	0.00072284	0.00111516	0.00081709	0.00062316	0.00103062	0.00136544
	130.41	0.00299027	0.00294347	0.00277505	0.0027138	0.00273634	0.00288157		253.925	0.0007172	0.00110931	0.00081396	0.00061068	0.0010192	0.00136029
	130.5	0.00298863	0.00294501	0.00276677	0.00270844	0.00272723	0.00286547		254.1	0.00070572	0.00110633	0.00080414	0.00061507	0.00103428	0.0013532
	130.59	0.00299415	0.00295183	0.00276596	0.00269664	0.0027304	0.00286467		254.275	0.00070339	0.00110249	0.00080651	0.00061538	0.00103992	0.00135791
	130.68	0.00299379	0.0029517	0.00276045	0.00268756	0.00272689	0.00286227		254.45	0.0007053	0.0011039	0.00079915	0.00061055	0.00103509	0.0013571
	130.77	0.00299129	0.00294917	0.00275212	0.00268384	0.00272468	0.00285873		254.625	0.00069713	0.00109969	0.00080539	0.00060484	0.00102712	0.00136821
	130.86	0.00299426	0.00295055	0.00275217	0.00268418	0.00271617	0.00285277		254.8	0.00071023	0.00109426	0.00080129	0.00061068	0.0010227	0.00136536
	130.95	0.00298741	0.00295766	0.00274756	0.00269607	0.00271242	0.00284332		254.975	0.00070472	0.00109943	0.00080242	0.00061108	0.00101782	0.00136384
	131.04	0.00298996	0.00293631	0.00274394	0.00270237	0.0027069	0.00283993		255.15	0.0007012	0.00110401	0.00079819	0.00060609	0.00101437	0.00136084
	131.13	0.002989	0.00291464	0.00275243	0.00269573	0.00270711	0.00284503		255.325	0.00070185	0.00108708	0.00077991	0.00061202	0.00101602	0.00136463
	131.22	0.00298024	0.0029174	0.00275641	0.00268142	0.00269435	0.00283642		255.5	0.00070546	0.00107644	0.0007873	0.00062005	0.00101207	0.00135192
	131.31	0.00297996	0.00291925	0.00274889	0.00268113	0.00269087	0.00284084		255.675	0.00070705	0.00107618	0.00078735	0.00061024	0.00101022	0.00135566
	131.4	0.00297003	0.00291183	0.00274191	0.00268241	0.00269578	0.00283839		255.85	0.00070452	0.00107477	0.00078837	0.00062493	0.00099914	0.00134607
	131.49	0.00296365	0.00291474	0.00274053	0.00267025	0.00268878	0.00283962		256.025	0.00071334	0.00107048	0.000785	0.00061645	0.00099849	0.0013389
	131.58	0.00296292	0.00291683	0.00273782	0.00267192	0.00268667	0.00283839		256.2	0.00070371	0.00106058	0.00078349	0.00060476	0.00100173	0.00132839
	131.67	0.00297423	0.00291821	0.00273788	0.00265706	0.00268118	0.00284227		256.375	0.00070483	0.00106954	0.00078022	0.00061168	0.00101092	0.00133232
	131.76	0.00297003	0.00292362	0.0027253	0.00265961	0.00268199	0.00284131		256.55	0.00070305	0.00106118	0.00077934	0.00061661	0.00100092	0.00132907
	131.85	0.00296636	0.00291862	0.00270958	0.00265594	0.00268311	0.00282788		256.725	0.00070146	0.0010651	0.00077704	0.00062076	0.00100418	0.00132494
	131.94	0.0029616	0.00291815	0.00271252	0.00264245	0.00268241	0.00281725		256.9	0.00069066	0.00106325	0.00077952	0.00060948	0.00100836	0.00133637
	132.03	0.0029585	0.00290339	0.00271091	0.00265609	0.00267054	0.00281934		257.075	0.00068473	0.00106257	0.00076563	0.00060789	0.00099932	0.00133885
	132.12	0.00295313	0.00290789	0.00271911	0.00264337	0.00266104	0.00281848		257.25	0.00067891	0.00106536	0.00076782	0.00059476	0.00098754	0.00133007
	132.21	0.00293519	0.00289706	0.00271856	0.00264977	0.00266049	0.00281106		257.425	0.00069204	0.00106325	0.00075756	0.00059743	0.00099225	0.00132395
	132.3	0.00293472	0.00289584	0.00270391	0.00265227	0.0026543	0.00282006		257.6	0.00069906	0.00107566	0.00076286	0.00060839	0.00099666	0.00132175
	132.39	0.00293058	0.00289318	0.00270614	0.00264313	0.00266065	0.00281751		257.775	0.00067526	0.00106795	0.00075124	0.0006022	0.00100418	0.00132581
	132.48	0.00292399	0.00289849	0.00269357	0.00263342	0.00266236	0.00280509		257.95	0.00068327	0.0010621	0.00075623	0.00060312	0.00099136	0.001309
	132.57	0.00292506	0.00288969	0.00269623	0.00261188	0.00266544	0.00280299		258.125	0.00067633	0.00105565	0.00074493	0.00060372	0.00098984	0.00131684
	132.66	0.00293146	0.00288766	0.00269696	0.00261575	0.00265562	0.00279882		258.3	0.00068136	0.00106139	0.00074286	0.00060954	0.00099151	0.00130693
	132.75	0.00292977	0.00288399	0.00268863	0.0026107	0.00265513	0.00281093		258.475	0.0006805	0.00105909	0.00075119	0.00059936	0.00098334	0.00130508
	132.84	0.00292664	0.00287816	0.00269032	0.00261612	0.00265588	0.00279335		258.65	0.00067961	0.00106098	0.00076075	0.00059636	0.00098799	0.00130199
	132.93	0.00293683	0.00287524	0.00269149	0.00262458	0.00265609	0.00278921		258.825	0.00068747	0.00105606	0.00075331	0.00059602	0.00098754	0.00129747
	133.02	0.00293732	0.00287344	0.0026822	0.00262366	0.00265201	0.0027871		259	0.00067633	0.00103853	0.00074349	0.00059218	0.00098214	0.00128976
	133.11	0.00291948	0.00287581	0.00267988	0.00262468	0.00264665	0.00277659		259.175	0.00067987	0.00102482	0.00073537	0.00058592	0.00099144	0.00129875
	133.2	0.00290355	0.00287933	0.00268045	0.00261627	0.00264282	0.00278507		259.35	0.00068314	0.00103642	0.00073025	0.00058156	0.00099849	0.00129747
	133.29	0.00289388	0.00286829	0.00267478	0.00261224	0.00263178	0.00279294		259.525	0.00068089	0.00104642	0.0007272	0.00059017	0.00099392	0.00128471
	133.38	0.00288951	0.00286537	0.00268342	0.0026017	0.00262122	0.00278609		259.7	0.00067218	0.00104624	0.00073297	0.00058148	0.00098658	0.00130066
	133.47	0.00288831	0.00287555	0.00267468	0.00259452	0.00262489	0.00277531		259.875	0.0006787	0.00104172	0.00075017	0.00057903	0.0009795	0.0012969
	133.56	0.0028805	0.00287136	0.0026683	0.00260599	0.00262153	0.0027769		260.05	0.00067499	0.00103323	0.0007596	0.00056856	0.00096978	0.00130359
	133.65	0.00287748	0.00286201	0.00265987	0.00260303	0.00262939	0.00276831		260.225	0.00068196	0.00102411	0.00075602	0.00057645	0.00096257	0.00128999
	133.74	0.00287321	0.00286271	0.00265552	0.00258921	0.00263077	0.0027726		260.4	0.00068217	0.00102782	0.00074986	0.00056092	0.00095709	0.0012895
	133.83	0.00287295	0.00284576	0.00264506	0.00259119	0.00261661	0.00276534		260.575	0.0006758	0.00102686	0.00074673	0.00056491	0.00096328	0.00128573
	133.92	0.002866	0.00284084	0.00263699	0.00258991	0.0026258	0.00276167		260.75	0.00069217	0.00102451	0.00075375	0.00056823	0.00096607	0.00128346
	134.01	0.00287493	0.00283795	0.00265003	0.0025844	0.00262749	0.00275141		260.925	0.0006852	0.00103268	0.00074793	0.00057584	0.00096939	0.0012775
	134.1	0.00286456	0.00283813	0.0026588	0.00258414	0.00261489	0.00274298		261.1	0.00069173	0.00103276	0.00073764	0.00058216	0.00096231	0.00127842
	134.19	0.00285454	0.00283712	0.00264818	0.00257935	0.00261141	0.00274623		261.275	0.00068301	0.00102393	0.00074004	0.00058495	0.00096409	0.00128924
	134.28	0.00286222	0.00282415	0.00263793	0.00258	0.00261518	0.00275292		261.45	0.00067625	0.00102845	0.00073903	0.00057451	0.00095479	0.00129324
	134.37	0.00287365	0.00282538	0.00264048	0.00258083	0.00260079	0.00274155		261.625	0.00067199	0.00102665	0.00073025	0.00057274	0.00095194	0.00128945
	134.46	0.00286196	0.00282735	0.00264456	0.00258546	0.00259905	0.00273965		261.8	0.00066836	0.00101933	0.0007383	0.00056168	0.00093734	0.00128516
	134.55	0.0028573	0.00280866	0.002638	0.00257414	0.00261406	0.00273046		261.975	0.00066476	0.00101774	0.00071739	0.00056345	0.00094531	0.00128521
	134.64	0.00286266	0.00281444	0.00262377	0.00257586	0.00260365	0.00273241		262.15	0.00066351	0.00101056	0.00070731	0.00057089	0.00094053	0.00126733
	134.73	0.00285532	0.00281343	0.00262065	0.00256131	0.00259517	0.00270896		262.325	0.00067844	0.00101933	0.00071196	0.00057206	0.00093345	0.00127107
	134.82	0.0028541	0.00280707	0.00262567	0.00256618	0.0026016	0.00271099		262.5	0.00066205	0.00102398	0.0007231	0.00056549	0.00093844	0.00127828
	134.91	0.00284847	0.00281444	0.00262648	0.00256657	0.00260334	0.00270344		262.675	0.00065573	0.00102145	0.00071752	0.00055646	0.00093672	0.00127755
	135	0.00285761	0.0028122	0.00263348	0.00255075	0.00259457	0.00270539		262.85	0.00065009	0.00101999	0.00072044	0.00055231	0.00094037	0.00126974
	135.09	0.0028473	0.00280929	0.00262827	0.00254253	0.00259129	0.00271632		263.025	0.00064399	0.00100977	0.00070987	0.0005588	0.00094244	0.00126893
	135.18	0.00283967	0.00280418	0.00262851	0.00255059	0.00258525	0.0027164		263.2	0.00064101	0.0010075	0.00070744	0.00055064	0.00094487	0.00126872
	135.27	0.00283064	0.00281444	0.00263215	0.00254513	0.00258382	0.00272197		263.375	0.00062914	0.0010103	0.00070185	0.0005588	0.00094168	0.00127962
	135.36	0.00282873	0.00280468	0.0026277	0.00254443	0.00257976	0.00271044		263.55	0.00063582	0.00100426	0.0006888	0.00055773	0.00093008	0.00127371
	135.45	0.00282496	0.00279447	0.00261773	0.00253287	0.00258333	0.00271893		263.725	0.00062342	0.00100729	0.00068925	0.00056	0.00093792	0.00127217
	135.54	0.00282006	0.00280621	0.00261224	0.0025489	0.00257956	0.00271231		263.9	0.00062728	0.00100792	0.00068536	0.00056595	0.0009276	0.00127648
	135.63	0.0028147	0.00280877	0.00260961	0.00254599	0.00257586	0.00270328		264.075	0.00063086	0.00100964	0.00067904	0.00056637	0.0009083	0.00127107
	135.72	0.00281678	0.00278583	0.00261099	0.00254279	0.00256423	0.00269191		264.25	0.0006313	0.0010087	0.00068885	0.00055583	0.00090812	0.00126799
	135.81	0.00281551	0.00277797	0.00261953	0.00254274	0.00255913	0.00268311		264.425	0.00063603	0.00100951	0.00068865	0.00055239	0.00091188	0.00124959
	135.9	0.00281525	0.00277838	0.00260264	0.00253134	0.00256163	0.00267733		264.6	0.00063556	0.00099844	0.0006988	0.00055004	0.00091042	0.00124347
	135.99	0.00282077	0.00276677	0.00259691	0.00253202	0.00255447	0.00266882		264.775	0.00062867	0.00099901	0.00068938	0.000545	0.00091034	0.00124107
	136.08	0.00281598	0.00276628	0.00260625	0.00251362	0.00255957	0.00267546		264.95	0.00062647	0.00099099	0.00069131	0.00053863	0.00092272	0.0012424
	136.17	0.00280304	0.00276771	0.00258731	0.0025151	0.0025533	0.00267749		265.125	0.00063237	0.00098559	0.00068275	0.00055137	0.00091512	0.00125458
	136.26	0.0027957	0.0027726	0.00258211	0.00250272	0.00253829	0.00267754		265.3	0.00063099	0.00099023	0.00068938	0.00054417	0.00090619	0.00124953
	136.35	0.00279502	0.00277107	0.00257956	0.00250389	0.00253493	0.00267673		265.475	0.00062754	0.00097989	0.00068434	0.0005401	0.00090086	0.00125246
	136.44	0.0027869	0.00275933	0.00257167	0.00250256	0.00254703	0.00268087		265.65	0.00063576	0.00096129	0.00069183	0.00054234	0.00091316	0.00124972
	136.53	0.00279059	0.00277	0.00257305	0.00249346	0.00254344	0.0026777		265.825	0.00063094	0.00096346	0.00068021	0.00053015	0.00090611	0.00125609
	136.62	0.00279012	0.00276693	0.00257511	0.00248958	0.00253626	0.00267525		266	0.0006254	0.00097206	0.00067531	0.00053279	0.00089848	0.00125149
	136.71	0.00279075	0.00276331	0.00257568	0.00249356	0.00253514	0.00267158		266.175	0.00062961	0.00095975	0.00068084	0.00052418	0.00089104	0.00124449
	136.8	0.00279226	0.00274579	0.00257872	0.00249218	0.00254294	0.00267418		266.35	0.00063086	0.00095061	0.00069285	0.00052754	0.0008983	0.00124122
	136.89	0.00277903	0.00275115	0.00257802	0.00249015	0.00253436	0.00266809		266.525	0.00062859	0.0009516	0.00069178	0.00052814	0.00089626	0.00123524
	136.98	0.00277765	0.00274982	0.00256902	0.00249286	0.00252359	0.00265544		266.7	0.00062415	0.00095868	0.00068912	0.00052225	0.00088574	0.00123315
	137.07	0.00276766	0.00274139	0.00256337	0.0024881	0.00251786	0.00266171		266.875	0.00061937	0.0009585	0.00067207	0.00051914	0.00087937	0.00123252
	137.16	0.00276417	0.00273931	0.0025649	0.00249091	0.00251216	0.00265992		267.05	0.00062786	0.00095683	0.00067909	0.00051739	0.00088608	0.00123801
	137.25	0.00275875	0.00273275	0.00254984	0.00247743	0.00250883	0.00266242		267.225	0.00062807	0.00095338	0.00068021	0.00049942	0.00088247	0.00125183
	137.34	0.00276544	0.00273251	0.00254544	0.0024613	0.00251206	0.00266374		267.4	0.000627	0.00095187	0.0006864	0.0005025	0.00088511	0.00125225
	137.43	0.0027605	0.00271942	0.00254156	0.00246768	0.00251435	0.00265552		267.575	0.00062945	0.00094664	0.00068058	0.00050179	0.00088582	0.00124723
	137.52	0.00276932	0.00271872	0.00253738	0.00247038	0.00251159	0.00265747		267.75	0.00062316	0.00094988	0.00067536	0.00050573	0.00088078	0.00124932
	137.61	0.00277049	0.00271601	0.00253636	0.00246172	0.00250678	0.00264308		267.925	0.00061194	0.0009504	0.00067844	0.00050701	0.00087657	0.00124075
	137.7	0.0027656	0.00270258	0.0025393	0.0024658	0.0025002	0.00263879		268.1	0.00059424	0.00095523	0.00068846	0.00050834	0.00088396	0.00123262
	137.79	0.002768	0.00270047	0.00252569	0.00246089	0.00249663	0.00263597		268.275	0.00059536	0.00095557	0.00068536	0.00050328	0.00088122	0.00122089
	137.88	0.00277187	0.00270263	0.0025366	0.00246325	0.0024927	0.00264506		268.45	0.00059309	0.00095119	0.00068481	0.00048862	0.00087493	0.00122938
	137.97	0.00275079	0.00270849	0.00254068	0.00245932	0.00248204	0.00264456		268.625	0.00058944	0.00094795	0.00067659	0.00049957	0.00087098	0.00121762
	138.06	0.00274209	0.00270185	0.00254575	0.00246346	0.00248693	0.00263597		268.8	0.00060254	0.00094045	0.00067233	0.00049856	0.00087307	0.00122753
	138.15	0.00274727	0.00270083	0.00254856	0.00245542	0.00249525	0.00264204		268.975	0.00058772	0.00093685	0.00067121	0.000493	0.00086169	0.00122167
	138.24	0.00274277	0.00270789	0.00255145	0.0024389	0.00249429	0.00263449		269.15	0.00057791	0.00094601	0.00067473	0.00049109	0.00086634	0.00121556
	138.33	0.00274803	0.00269425	0.00253732	0.00244593	0.00249858	0.00263603		269.325	0.0005807	0.0009427	0.00067181	0.00049803	0.00085785	0.00120223
	138.42	0.00276097	0.00268985	0.00253129	0.00243906	0.00249858	0.00263905		269.5	0.00057699	0.00094372	0.00067617	0.00048376	0.00085733	0.0011951
	138.51	0.00274834	0.00268618	0.00252491	0.00242415	0.00248734	0.00262923		269.675	0.00057089	0.0009427	0.00067074	0.00048423	0.00085944	0.00119868
	138.6	0.00274808	0.00269435	0.0025194	0.00243159	0.00248693	0.0026234		269.85	0.00055849	0.00094191	0.00067066	0.00047959	0.00085586	0.00120845
	138.69	0.00273199	0.0026855	0.00251367	0.00243828	0.00247943	0.00262546		270.025	0.00057052	0.000952	0.00066821	0.00048165	0.00085696	0.00121835
	138.78	0.00273257	0.0026728	0.00250782	0.00244195	0.0024759	0.00261734		270.2	0.00057566	0.00094218	0.00066651	0.00048473	0.00086383	0.00121663
	138.87	0.00273173	0.00267228	0.0025073	0.00243482	0.00248008	0.00261346		270.375	0.00056491	0.00093672	0.00066019	0.00047841	0.00087326	0.00120866
	138.96	0.0027201	0.00267811	0.00250475	0.00244195	0.00247662	0.00260753		270.55	0.00055593	0.00093899	0.00065978	0.00046939	0.00087211	0.00119541
	139.05	0.00271278	0.0026779	0.00250215	0.00242946	0.00247722	0.00261677		270.725	0.00054612	0.00093956	0.00066145	0.00045934	0.00086164	0.00119716
	139.14	0.00272132	0.00268194	0.00250597	0.00242582	0.00246083	0.00260584		270.9	0.00055257	0.00093016	0.00065482	0.00045963	0.0008619	0.00120375
	139.23	0.00270773	0.00268527	0.00249806	0.00243266	0.00246315	0.00260579		271.075	0.00055742	0.0009222	0.00066575	0.00045997	0.00085691	0.00120207
	139.32	0.00271765	0.0026728	0.00248755	0.00242051	0.0024587	0.00260233		271.25	0.00055372	0.00092831	0.00065939	0.00045235	0.00084837	0.00119191
	139.41	0.00272043	0.00266856	0.00248984	0.00241893	0.00245053	0.00261018		271.425	0.00056071	0.0009253	0.0006527	0.00046871	0.00084581	0.00120194
	139.5	0.00270958	0.0026684	0.00248396	0.00242374	0.00246089	0.00260805		271.6	0.00055283	0.00091535	0.0006509	0.00046367	0.00085837	0.00117777
	139.59	0.0027157	0.00265084	0.00248422	0.00242787	0.0024458	0.00260269		271.775	0.00054257	0.00091316	0.00065952	0.00046253	0.0008437	0.00116779
	139.68	0.00270513	0.00264308	0.00247361	0.00241102	0.00244598	0.00260264		271.95	0.00054638	0.00091352	0.00065688	0.00044635	0.00083323	0.00116512
	139.77	0.00269899	0.00265021	0.00248427	0.00241924	0.00243828	0.0025897		272.125	0.00054443	0.00091773	0.00065667	0.00044484	0.00083907	0.00116507
	139.86	0.0026866	0.00264501	0.002483	0.00241328	0.00243425	0.00258679		272.3	0.00055197	0.00090705	0.00065508	0.00045246	0.0008303	0.00117132
	139.95	0.00267668	0.00264737	0.00247551	0.00240389	0.00242691	0.00259124		272.475	0.0005468	0.00091157	0.00064855	0.00044846	0.00083474	0.00117787
	140.04	0.00267887	0.00263894	0.00248417	0.00239541	0.00242772	0.00258557		272.65	0.00054798	0.00091893	0.00064326	0.00045266	0.00082829	0.00117351
	140.13	0.00268178	0.00265136	0.00248529	0.00239198	0.00242691	0.00257045		272.825	0.00054143	0.00091326	0.00065513	0.00045872	0.00083014	0.0011832
	140.22	0.00266778	0.00265279	0.00247785	0.00239143	0.0024343	0.00257719		273	0.00053665	0.00091885	0.00065779	0.00044901	0.00082957	0.00118347
	140.31	0.00267069	0.00265104	0.00246187	0.00239297	0.00243924	0.00256189		273.175	0.00053903	0.00090418	0.00066257	0.00045006	0.000822	0.00117962
	140.4	0.00267546	0.00264771	0.00246003	0.00239346	0.0024363	0.00256779		273.35	0.00053279	0.00090645	0.00064871	0.00043972	0.00082612	0.00118814
	140.49	0.0026733	0.00263545	0.00246549	0.0023978	0.00242782	0.0025527		273.525	0.00053576	0.0008984	0.00064433	0.00043521	0.00082398	0.00118786
	140.58	0.00266151	0.00262473	0.00246528	0.00240256	0.00242278	0.00254963		273.7	0.00053837	0.00089759	0.00064466	0.00044236	0.00081576	0.00117442
	140.67	0.00266197	0.00262749	0.00246783	0.00240152	0.00241752	0.00255733		273.875	0.00054229	0.00090446	0.00064819	0.0004439	0.00081782	0.00116972
	140.76	0.00265557	0.00262473	0.00247075	0.00238623	0.0024169	0.00254034		274.05	0.00053115	0.00089759	0.00064219	0.00043177	0.00081623	0.00116692
	140.85	0.00265318	0.00261672	0.00247345	0.00238199	0.00241302	0.00254339		274.225	0.00051826	0.00090334	0.00063793	0.00044544	0.00082101	0.0011652
	140.94	0.00265768	0.00261799	0.00247886	0.00237153	0.0023996	0.00254534		274.4	0.00052564	0.00088639	0.00064085	0.00043722	0.00081709	0.00117495
	141.03	0.00266171	0.00263215	0.00247504	0.00236259	0.00239341	0.00255309		274.575	0.00051317	0.00088866	0.00063856	0.00044484	0.0008151	0.0011692
	141.12	0.00265349	0.00262031	0.00247662	0.00235382	0.00239463	0.00254984		274.75	0.0005139	0.00088104	0.00064393	0.00043881	0.00080685	0.00116055
	141.21	0.00264277	0.00262065	0.00245896	0.00235952	0.00240262	0.00254432		274.925	0.00051364	0.00087837	0.00063963	0.0004428	0.00079777	0.00117218
	141.3	0.0026399	0.00261708	0.00246622	0.0023584	0.00240777	0.00254443		275.1	0.00050547	0.00086621	0.00063034	0.00044789	0.00080607	0.00116826
	141.39	0.00263655	0.00260269	0.00245376	0.00234953	0.00240522	0.00252608		275.275	0.00050338	0.00086404	0.00063164	0.00044312	0.00081842	0.00117929
	141.48	0.0026328	0.00259358	0.00244543	0.00236217	0.00240826	0.00252874		275.45	0.00050993	0.00087153	0.00063094	0.00044113	0.00081623	0.00118122
	141.57	0.00262955	0.00259819	0.00244088	0.00236311	0.00240522	0.0025151		275.625	0.00050711	0.00087025	0.00062992	0.00043662	0.00082563	0.0011826
	141.66	0.00263113	0.00259782	0.00244702	0.00236433	0.00239434	0.00250634		275.8	0.00050127	0.00086456	0.00062011	0.00043855	0.00081437	0.0011814
	141.75	0.00262611	0.00258226	0.0024516	0.00236529	0.00238805	0.00250561		275.975	0.00050043	0.00086383	0.00062011	0.00043224	0.00081252	0.00117171
	141.84	0.00262856	0.00258838	0.00244835	0.0023552	0.0023823	0.00251445		276.15	0.00050122	0.00085007	0.00063258	0.00042952	0.00081597	0.00116034
	141.93	0.00263842	0.00258497	0.00244491	0.00235595	0.00240311	0.00251622		276.325	0.0005044	0.00085644	0.0006259	0.00043255	0.00080873	0.00115378
	142.02	0.00262827	0.00258848	0.00243763	0.00234774	0.00239005	0.00251333		276.5	0.00050333	0.000859	0.00061718	0.00042952	0.00081403	0.00115263
	142.11	0.00263072	0.00257844	0.00244931	0.00233819	0.00238464	0.00250163		276.675	0.00050797	0.0008585	0.00061786	0.00043542	0.00081343	0.00115922
	142.2	0.00263108	0.00257586	0.00243568	0.00233718	0.00238862	0.00250464		276.85	0.00050122	0.0008497	0.0006069	0.0004254	0.00081231	0.00115423
	142.29	0.00262296	0.00257883	0.00242194	0.00233523	0.00239138	0.00250756		277.025	0.00050573	0.00085432	0.00060079	0.000423	0.00080693	0.00115556
	142.38	0.00262059	0.00257287	0.00241848	0.00233473	0.00238555	0.00249765		277.2	0.00050461	0.00085592	0.00060557	0.0004254	0.00081155	0.00114819
	142.47	0.00261203	0.0025826	0.00241679	0.00234178	0.00237892	0.00248914		277.375	0.00050764	0.00085767	0.00061209	0.00043255	0.00081077	0.0011369
	142.56	0.00261979	0.00257648	0.00239864	0.00233835	0.00238443	0.00247631		277.55	0.00050745	0.00085093	0.00060113	0.00041176	0.00079597	0.00115279
	142.65	0.00261958	0.0025724	0.00240506	0.00233294	0.00236534	0.00247764		277.725	0.00050471	0.00085474	0.0005945	0.00041327	0.00079127	0.00114832
	142.74	0.00260779	0.00256321	0.00240251	0.00232422	0.00235676	0.00246533		277.9	0.00050401	0.00085829	0.00059847	0.00041176	0.00079137	0.00114704
	142.83	0.00259941	0.00256873	0.00241372	0.00231432	0.00236693	0.00247095		278.075	0.00049905	0.00085187	0.00059839	0.00040816	0.00078098	0.00115475
	142.92	0.00259475	0.00256704	0.00239637	0.00231078	0.00235132	0.00247855		278.25	0.00049798	0.00085422	0.00061081	0.0004092	0.00079855	0.00114646
	143.01	0.00260547	0.00256444	0.00240816	0.00230131	0.00235637	0.00247993		278.425	0.0004811	0.00084025	0.00062076	0.00041366	0.0007892	0.00114552
	143.1	0.00259194	0.00255702	0.00240576	0.0022985	0.00236066	0.00246994		278.6	0.0004983	0.00084244	0.00061653	0.00040683	0.00078683	0.00113755
	143.19	0.0025965	0.00256025	0.00239198	0.00229741	0.00236891	0.00247335		278.775	0.00049433	0.0008374	0.00060927	0.00040417	0.00078537	0.0011316
	143.28	0.00259431	0.00255249	0.00238555	0.00230917	0.002348	0.0024607		278.95	0.00049065	0.00084098	0.00060661	0.00040266	0.00078563	0.00112836
	143.37	0.00258476	0.00254411	0.00238904	0.00230085	0.00235086	0.00245579		279.125	0.00048995	0.00084236	0.00060419	0.00040576	0.00079445	0.00112632
	143.46	0.00257331	0.00253844	0.00238269	0.00229044	0.00234875	0.00245269		279.3	0.00048843	0.00084662	0.00060152	0.00041194	0.00078826	0.00113552
	143.55	0.00258588	0.00253844	0.00237923	0.00229502	0.00233627	0.00244273		279.475	0.00047515	0.00084359	0.00061003	0.00041301	0.00079419	0.00113748
	143.64	0.00257669	0.00253319	0.00238066	0.00229983	0.00233523	0.00244283		279.65	0.00048483	0.00083722	0.00061413	0.00040876	0.00078576	0.00113377
	143.73	0.00257209	0.00252593	0.00238735	0.00229289	0.00234344	0.00245272		279.825	0.0004672	0.00083555	0.00060546	0.00041387	0.0007833	0.00113424
	143.82	0.00257612	0.00252772	0.00238623	0.00228675	0.00233468	0.00244314		280	0.00046704	0.0008267	0.00060625	0.00042441	0.00078633	0.00112493
	143.91	0.00257045	0.00253451	0.00238157	0.00228722	0.00233247	0.00244496		280.175	0.00044609	0.00082101	0.00059998	0.00041366	0.00077826	0.00112109
	144	0.00256626	0.00252915	0.00237291	0.002277	0.00232971	0.0024458		280.35	0.00046208	0.0008227	0.00059946	0.00042105	0.00077837	0.00112786
	144.09	0.00257261	0.00252705	0.00236422	0.00227968	0.00234025	0.002449		280.525	0.00045319	0.00082411	0.00059529	0.00041546	0.00077048	0.00111994
	144.18	0.00256779	0.00251664	0.00236529	0.0022834	0.00234454	0.00244728		280.7	0.00046725	0.00081696	0.00059038	0.00039973	0.00077109	0.00111161
	144.27	0.00256857	0.00252405	0.00235993	0.00226787	0.00233993	0.00242852		280.875	0.00046579	0.00081343	0.00060669	0.00039616	0.0007744	0.00111537
	144.36	0.00256438	0.00252083	0.00235892	0.00227559	0.00233504	0.00242772		281.05	0.00046182	0.00082111	0.00059469	0.00038534	0.00077996	0.00111064
	144.45	0.00256746	0.00250969	0.00234391	0.00227604	0.00234178	0.00241893		281.225	0.00046138	0.00081889	0.00058237	0.00039	0.00076518	0.0010969
	144.54	0.00256126	0.00250295	0.00235999	0.00227859	0.00233145	0.00242751		281.4	0.00046704	0.00082398	0.00060361	0.00038912	0.00077216	0.00108574
	144.63	0.00254937	0.00248888	0.00234958	0.00227318	0.00232646	0.00242103		281.575	0.00045934	0.00082213	0.00059946	0.00038223	0.00076631	0.00109465
	144.72	0.00255871	0.0024919	0.0023403	0.0022607	0.00231065	0.00242415		281.75	0.00044445	0.0008127	0.00058746	0.00038852	0.00076111	0.00108423
	144.81	0.00255111	0.00249052	0.00234472	0.00225185	0.00231686	0.00243334		281.925	0.00044246	0.00080487	0.00057976	0.00039037	0.00076579	0.00108741
	144.9	0.00254737	0.00249203	0.00233564	0.0022486	0.00230758	0.00243992		282.1	0.00042619	0.00080074	0.00058707	0.00038959	0.00076545	0.0010819
	144.99	0.00254635	0.00249419	0.00232677	0.00225588	0.0023164	0.00243685		282.275	0.00042793	0.00079798	0.00059873	0.0003863	0.00076996	0.00108621
	145.08	0.00253641	0.00249021	0.00233504	0.00225435	0.00231962	0.00244863		282.45	0.00042506	0.00079871	0.00059834	0.0003886	0.00076871	0.00107673
	145.17	0.0025366	0.00249239	0.00232493	0.00225185	0.00231341	0.00243732		282.625	0.00043464	0.00079824	0.00058832	0.00038567	0.00075119	0.00107712
	145.26	0.00254115	0.00249601	0.00232152	0.00224465	0.00230558	0.00242301		282.8	0.00044312	0.00079584	0.00059017	0.00038317	0.00074156	0.00107372
	145.35	0.00254656	0.00249143	0.00231221	0.00224593	0.0023107	0.00241489		282.975	0.00044132	0.00079837	0.000586	0.00039233	0.00074508	0.00106701
	145.44	0.00254411	0.0024876	0.00231523	0.0022316	0.00230207	0.00240608		283.15	0.00044536	0.00080009	0.00059597	0.00037613	0.0007385	0.00107372
	145.53	0.00252736	0.00247722	0.00230605	0.00224686	0.00229039	0.00240269		283.325	0.00044369	0.00080461	0.00059176	0.00038082	0.00072516	0.00108344
	145.62	0.00251929	0.00247631	0.00230558	0.002251	0.00228553	0.00240608		283.5	0.00043892	0.00079333	0.0005921	0.0003707	0.00072986	0.0010801
	145.71	0.00252858	0.00246671	0.00231835	0.00223976	0.00228366	0.00240035		283.675	0.0004367	0.0007839	0.00059291	0.00037075	0.00073882	0.00108052
	145.8	0.00251482	0.00247147	0.00231512	0.00222359	0.00228982	0.0024054		283.85	0.0004223	0.00078537	0.00058414	0.00036624	0.00073482	0.00108177
	145.89	0.002517	0.00248279	0.00230625	0.00222879	0.00228472	0.00239853		284.025	0.00042097	0.00078933	0.00057738	0.00036121	0.00072908	0.00108216
	145.98	0.00251622	0.00248485	0.00230202	0.002227	0.00229328	0.00239882		284.2	0.0004266	0.00079059	0.00058307	0.00035312	0.00072242	0.00108566
	146.07	0.00252002	0.00247806	0.00229736	0.00222507	0.0022939	0.00240995		284.375	0.00042316	0.00078688	0.00058694	0.00035059	0.00072707	0.00107971
	146.16	0.00251919	0.00246034	0.00229957	0.00222767	0.0022816	0.00238402		284.55	0.00042052	0.00079041	0.00058148	0.00035351	0.00072096	0.00108078
	146.25	0.00249811	0.00245032	0.00229707	0.00222421	0.00227344	0.00237806		284.725	0.00042201	0.0007833	0.00058662	0.00034337	0.000732	0.00107425
	146.34	0.00250852	0.00244593	0.00229125	0.00221961	0.0022816	0.00238342		284.9	0.00042759	0.00077652	0.00058662	0.00034715	0.00072629	0.00106064
	146.43	0.00250782	0.00245646	0.00229778	0.00221615	0.00227422	0.00238326		285.075	0.00041786	0.00077693	0.00058328	0.00034465	0.00072629	0.00106662
	146.52	0.0025003	0.00245568	0.00227661	0.00220869	0.00227666	0.00237733		285.25	0.00042725	0.00077871	0.00058349	0.00034916	0.00073297	0.00106202
	146.61	0.00248781	0.00245272	0.00227879	0.00221787	0.00226527	0.00237208		285.425	0.00042371	0.00076537	0.00057227	0.00035578	0.00071765	0.00106032
	146.7	0.00247845	0.0024517	0.00228594	0.00221839	0.0022543	0.00238264		285.6	0.00042347	0.00075926	0.00057678	0.00034556	0.00072569	0.00106382
	146.79	0.00248248	0.00246395	0.00228503	0.0022036	0.00225942	0.00238147		285.775	0.00042825	0.0007726	0.00057081	0.00033747	0.00071778	0.00107553
	146.88	0.0024759	0.00245865	0.00227429	0.0022011	0.00225672	0.00236662		285.95	0.0004199	0.00077448	0.00056948	0.00033609	0.0007196	0.00106696
	146.97	0.00249148	0.00245932	0.0022692	0.00220048	0.00226171	0.00237442		286.125	0.00041745	0.0007661	0.00057472	0.00033145	0.00072702	0.00106299
	147.06	0.00248781	0.00246768	0.00227141	0.00219671	0.00226075	0.00236714		286.3	0.00041572	0.00076871	0.0005813	0.000326	0.00072694	0.00106654
	147.15	0.00248948	0.00245079	0.00228701	0.00220211	0.00226889	0.00236693		286.475	0.00042423	0.00076615	0.00056384	0.00032832	0.00072357	0.00106873
	147.24	0.00249419	0.00243472	0.00228277	0.00220258	0.00225747	0.00236709		286.65	0.00042793	0.00075571	0.00057843	0.00033635	0.00070689	0.00106416
	147.33	0.00248453	0.00244746	0.00228033	0.00219634	0.00225196	0.00235809		286.825	0.00043855	0.00075555	0.00058083	0.00033158	0.0007058	0.00106356
	147.42	0.00248014	0.00243552	0.00228527	0.0021919	0.00223987	0.00235928		287	0.00043907	0.00074725	0.00057227	0.0003284	0.00071678	0.00106735
	147.51	0.00246905	0.0024291	0.00227338	0.00219135	0.00224395	0.00236077		287.175	0.00043589	0.00074678	0.00057553	0.00032561	0.00072005	0.00107354
	147.6	0.00248076	0.00242808	0.00227645	0.00218176	0.0022465	0.00236227		287.35	0.00042071	0.00074354	0.00057096	0.00032535	0.00072263	0.00106555
	147.69	0.0024849	0.00243992	0.00226993	0.00218139	0.00223532	0.00235132		287.525	0.00041972	0.0007496	0.00055927	0.00032522	0.00072357	0.00105925
	147.78	0.00247436	0.00244039	0.00227609	0.0021659	0.00223123	0.00234519		287.7	0.0004092	0.00074897	0.00054991	0.00032308	0.00070796	0.00105805
	147.87	0.00247876	0.00243089	0.0022687	0.0021658	0.00222814	0.00233861		287.875	0.00042016	0.00075093	0.00055536	0.00031869	0.00070961	0.00105985
	147.96	0.0024761	0.00243079	0.00226421	0.00217157	0.002229	0.00234789		288.05	0.00041314	0.00074793	0.00055841	0.00031108	0.00071678	0.00104828
	148.05	0.00247821	0.00242173	0.00225471	0.00217268	0.00222752	0.00233595		288.225	0.00040373	0.00074148	0.00055486	0.00032321	0.00072509	0.00104397
	148.14	0.00247551	0.00242252	0.00225716	0.00217952	0.0022088	0.00233034		288.4	0.00040524	0.00074819	0.0005623	0.00031734	0.00071942	0.00105661
	148.23	0.00246497	0.00242155	0.00225391	0.00217879	0.00221171	0.00232493		288.575	0.00040284	0.0007395	0.0005623	0.00032282	0.00070546	0.00105008
	148.32	0.00246794	0.00242194	0.00224226	0.00215922	0.00221511	0.00231983		288.75	0.00039908	0.00074286	0.00055158	0.0003116	0.00070705	0.00104551
	148.41	0.00245181	0.00242761	0.0022491	0.00216325	0.00221155	0.00232186		288.925	0.00039603	0.00074467	0.00054685	0.00030472	0.00070697	0.00104209
	148.5	0.00244457	0.00241123	0.00223976	0.00216707	0.00220503	0.00233054		289.1	0.00039833	0.00073266	0.00053843	0.00030902	0.0007095	0.00103626
	148.59	0.00243547	0.00241052	0.00223901	0.00216522	0.00220726	0.00232667		289.275	0.00039011	0.00072608	0.00053355	0.00030472	0.0007095	0.00104237
	148.68	0.00242904	0.00241991	0.00223849	0.00215074	0.00219442	0.00232701		289.45	0.00039	0.00074036	0.00053736	0.00029955	0.00070483	0.00104794
	148.77	0.00242852	0.0024119	0.00222869	0.00214242	0.00219247	0.00231783		289.625	0.00039585	0.00073871	0.00054247	0.00030777	0.00069045	0.00104418
	148.86	0.00243165	0.0024126	0.00222645	0.00213665	0.00219278	0.00231973		289.8	0.00040015	0.00073662	0.00053073	0.00029611	0.00069695	0.00104684
	148.95	0.00241679	0.00240852	0.00222502	0.0021358	0.00219634	0.00231512		289.975	0.00040498	0.00073968	0.00053412	0.0002984	0.00070154	0.00103908
	149.04	0.00242582	0.00239468	0.00222835	0.00212901	0.00219039	0.00231452		290.15	0.00040187	0.00073373	0.00053169	0.00030991	0.00069118	0.00103571
	149.13	0.00240847	0.00238709	0.00222094	0.00214752	0.00218717	0.00230488		290.325	0.0004014	0.00073164	0.00053602	0.00029827	0.00069669	0.00103673
	149.22	0.00241716	0.00239557	0.00221272	0.00212836	0.00218956	0.00230155		290.5	0.00038953	0.00073482	0.00052577	0.00029217	0.00068778	0.00103148
	149.31	0.00240842	0.00239362	0.00222135	0.00212937	0.00217848	0.00229512		290.675	0.00037931	0.00073764	0.00053811	0.00029749	0.00068773	0.00102997
	149.4	0.00240373	0.00238761	0.00222024	0.00212493	0.00218808	0.00230402		290.85	0.00039092	0.00073877	0.00053816	0.00029204	0.00068943	0.00102665
	149.49	0.00240673	0.00238168	0.00220926	0.00212839	0.00216528	0.00231208		291.025	0.00039311	0.00072464	0.00054187	0.00029053	0.00069635	0.0010103
	149.58	0.0024093	0.00237871	0.00221186	0.00211646	0.00216457	0.00230462		291.2	0.00038667	0.00073093	0.00054792	0.00028568	0.00068546	0.00101596
	149.67	0.00240256	0.00238545	0.00220828	0.00211172	0.00215519	0.00230482		291.375	0.00038231	0.00073344	0.0005318	0.00028104	0.00067909	0.00101482
	149.76	0.00240267	0.00238178	0.00220237	0.00211071	0.0021554	0.00229788		291.55	0.00037568	0.00072336	0.00052987	0.00028263	0.00067371	0.00101202
	149.85	0.00239551	0.00239281	0.00219569	0.00211386	0.0021561	0.00230207		291.725	0.00037467	0.00071464	0.00052642	0.00028763	0.00066949	0.00101411
	149.94	0.00239234	0.00238373	0.00219697	0.00210712	0.00215248	0.00230074		291.9	0.00036288	0.00072049	0.00050844	0.00028317	0.00066484	0.00102059
	150.03	0.0023996	0.00237442	0.00219634	0.00211081	0.00216273	0.00228532		292.075	0.00036207	0.00071885	0.00050897	0.0002856	0.00067544	0.00101654
	150.12	0.00239494	0.00236688	0.00218246	0.00211289	0.00214895	0.00229013		292.25	0.00034412	0.00070995	0.00051257	0.00028641	0.0006716	0.00102027
	150.21	0.00239455	0.00236433	0.00218717	0.00210998	0.00215402	0.00228522		292.425	0.00035544	0.00069969	0.0005194	0.00028542	0.00066756	0.00100779
	150.3	0.00238061	0.00234852	0.00219166	0.00210658	0.00215207	0.00227968		292.6	0.00035711	0.00071068	0.000517	0.00028132	0.0006681	0.00100996
	150.39	0.00237341	0.00235897	0.00219603	0.00210642	0.00214747	0.00228615		292.775	0.00036614	0.00071222	0.00051541	0.00026938	0.00066129	0.0010041
	150.48	0.00237564	0.0023551	0.00218818	0.00209641	0.00213707	0.00228782		292.95	0.00036486	0.00071699	0.00050904	0.00026862	0.00067771	0.00100277
	150.57	0.00237255	0.00235673	0.00217635	0.00208708	0.00213775	0.00228568		293.125	0.00036215	0.00070371	0.00050362	0.00025838	0.00066873	0.0010064
	150.66	0.00237117	0.00234412	0.00217024	0.00208739	0.0021306	0.00227682		293.3	0.00035291	0.00069702	0.00050043	0.00027639	0.00066119	0.00100348
	150.75	0.00237429	0.0023487	0.00215131	0.00208841	0.0021431	0.00226564		293.475	0.00035526	0.0007035	0.00049102	0.00027543	0.00066703	0.00099136
	150.84	0.00236485	0.00234248	0.00215789	0.00207705	0.00212891	0.00226501		293.65	0.00034405	0.00070982	0.00049162	0.00025997	0.00067836	0.00099666
	150.93	0.00237127	0.00232446	0.00216761	0.00209472	0.00213018	0.0022589		293.825	0.00034616	0.00070217	0.00049994	0.00026328	0.00067685	0.00099259
	151.02	0.00237835	0.0023166	0.00216171	0.00209626	0.00212737	0.00224788		294	0.00033007	0.00070217	0.0004871	0.00026385	0.00066562	0.00100259
	151.11	0.00238259	0.00232651	0.00215064	0.002085	0.00213647	0.00225614		294.175	0.00033617	0.0007024	0.00048499	0.000262	0.00067345	0.00099768
	151.2	0.00237739	0.00233177	0.00216457	0.00208571	0.00212186	0.00224767		294.35	0.00034079	0.00069235	0.00049002	0.00026182	0.00067244	0.00099622
	151.29	0.0023797	0.00231967	0.00217164	0.00208786	0.00211136	0.00224624		294.525	0.00034783	0.00068413	0.00049347	0.00027092	0.00065907	0.00099188
	151.38	0.00235744	0.00230675	0.00216728	0.00209693	0.00210928	0.00225534		294.7	0.00033502	0.0006828	0.00047755	0.00025368	0.00066484	0.00097717
	151.47	0.00234196	0.00231993	0.00216405	0.002083	0.00210845	0.00224686		294.875	0.00031997	0.00069306	0.00046023	0.00025183	0.00066205	0.00097172
	151.56	0.00233554	0.0023229	0.00216717	0.00208893	0.00211035	0.00223982		295.05	0.00031627	0.00069024	0.0004662	0.00025201	0.00066359	0.00097391
	151.65	0.00234657	0.00231463	0.00216288	0.00208136	0.00211687	0.00224421		295.225	0.00031838	0.00068773	0.00047429	0.00025081	0.00064829	0.00096495
	151.74	0.00234852	0.00231187	0.00215696	0.00208014	0.00211341	0.00226023		295.4	0.00032216	0.00068541	0.00047367	0.00024364	0.00065111	0.00097576
	151.83	0.00234412	0.00231783	0.00215896	0.00207453	0.00209985	0.00224819		295.575	0.00032182	0.00068084	0.00047695	0.00024922	0.00063822	0.00096957
	151.92	0.0023506	0.00230992	0.00214952	0.00207479	0.0020908	0.00223329		295.75	0.00031726	0.00069256	0.00048914	0.00024737	0.00064639	0.00096654
	152.01	0.00233494	0.00230267	0.00214856	0.00207562	0.00209402	0.0022342		295.925	0.00032195	0.00068181	0.00048642	0.00024179	0.0006485	0.00096673
	152.1	0.00233171	0.0022991	0.00214747	0.00207822	0.00208914	0.00222169		296.1	0.00031684	0.00068382	0.0004853	0.00023973	0.00064863	0.00096709
	152.19	0.0023281	0.00231034	0.0021535	0.00207006	0.00208506	0.00222242		296.275	0.00031885	0.00067617	0.00048006	0.00023707	0.00064584	0.00096195
	152.28	0.00231809	0.00230917	0.00215313	0.00207305	0.0020822	0.00223043		296.45	0.00031645	0.0006835	0.00048243	0.00023371	0.00063952	0.00096435
	152.37	0.00232084	0.00230508	0.00215313	0.00206286	0.00207663	0.00222349		296.625	0.00032078	0.00068695	0.00047951	0.00023345	0.00064957	0.00097537
	152.46	0.00231325	0.00231502	0.00215095	0.00205465	0.00207292	0.0022134		296.8	0.00031478	0.00068773	0.00047442	0.00023384	0.00065122	0.00095944
	152.55	0.00231749	0.00231221	0.00215932	0.002068	0.00207739	0.00221818		296.975	0.00031017	0.00069588	0.00046315	0.00023624	0.00064453	0.00096257
	152.64	0.0023256	0.00231993	0.00215074	0.00204654	0.00207627	0.00221176		297.15	0.00031267	0.00068885	0.00047348	0.00023582	0.00065035	0.00095918
	152.73	0.00231697	0.00231512	0.00213891	0.00205301	0.00207866	0.00221257		297.325	0.00031716	0.00068833	0.0004583	0.0002262	0.00065223	0.00095913
	152.82	0.00231437	0.00231247	0.00214125	0.00204246	0.00208225	0.00221043		297.5	0.00031911	0.00068979	0.00046226	0.00024583	0.000646	0.00095709
	152.91	0.00230982	0.00230264	0.00213834	0.00204129	0.00208651	0.00220674		297.675	0.00030983	0.00069013	0.00044883	0.00023999	0.00064485	0.00096469
	153	0.00230308	0.00228212	0.00214723	0.00204082	0.00206429	0.00219899		297.85	0.00030365	0.00068846	0.00044032	0.00023697	0.00063963	0.00097524
	153.09	0.00230079	0.00228568	0.00213637	0.00203201	0.00206668	0.00219431		298.025	0.00028477	0.00068403	0.0004482	0.00023092	0.00063788	0.0009777
	153.18	0.00229008	0.00228579	0.00214747	0.00204165	0.00206117	0.00218503		298.2	0.00029217	0.00067784	0.00044439	0.00023219	0.00064333	0.00095584
	153.27	0.00228972	0.00228324	0.00214742	0.00203138	0.00205831	0.00218376		298.375	0.00029914	0.00068614	0.00045465	0.0002312	0.00063112	0.000965
	153.36	0.00228961	0.00228262	0.00214167	0.00203895	0.00205644	0.00219247		298.55	0.00030114	0.00069298	0.00045624	0.00023947	0.0006229	0.00095876
	153.45	0.00228758	0.00228054	0.00213325	0.0020365	0.00204368	0.00218696		298.725	0.00030365	0.00068217	0.00045201	0.00022748	0.0006241	0.00094212
	153.54	0.00229502	0.00228425	0.00213008	0.00203022	0.0020422	0.00218145		298.9	0.00029788	0.00068068	0.00043993	0.00022894	0.00062493	0.00093233
	153.63	0.00229447	0.00228329	0.0021236	0.00203232	0.00204934	0.00218451		299.075	0.000302	0.00068228	0.00044927	0.00022562	0.00063172	0.00093335
	153.72	0.00228935	0.00228012	0.00212688	0.00203222	0.00206307	0.00217804		299.25	0.00030672	0.00067398	0.00045379	0.00022111	0.0006359	0.00094238
	153.81	0.00228069	0.00229237	0.00212142	0.00202715	0.00205951	0.00216629		299.425	0.00028451	0.00067113	0.00044046	0.00023251	0.00063041	0.00093659
	153.9	0.00228054	0.00226909	0.00212207	0.00202304	0.00205322	0.00216119		299.6	0.00029324	0.0006751	0.00043628	0.00023655	0.00063279	0.00093813
	153.99	0.00228272	0.0022589	0.00211386	0.00204134	0.00204505	0.00216034		299.775	0.00029914	0.00066949	0.00042397	0.00024132	0.00062833	0.00095035
	154.08	0.00226967	0.00225614	0.00211989	0.00203232	0.00203916	0.0021581		299.95	0.00029851	0.00066635	0.00041494	0.00023251	0.00061697	0.00094223
	154.17	0.00226358	0.00226202	0.00211814	0.00203424	0.00203242	0.002158		300.125	0.00031246	0.00067006	0.00042665	0.00023999	0.00060815	0.00094063
	154.26	0.00225778	0.00225354	0.00212524	0.00202252	0.00202231	0.00216681		300.3	0.00031504	0.00066528	0.00042123	0.00023311	0.00060857	0.00093904
	154.35	0.00225206	0.00226054	0.00211534	0.00200976	0.00203042	0.00217206		300.475	0.00032848	0.00065466	0.00043568	0.00023293	0.00061335	0.00094257
	154.44	0.00225721	0.00225471	0.002126	0.00199867	0.00202481	0.0021562		300.65	0.00031885	0.00066795	0.00042999	0.00023655	0.00062016	0.0009369
	154.53	0.00225869	0.00225895	0.00210967	0.00199477	0.0020291	0.00216187		300.825	0.00032514	0.00067113	0.00042149	0.00023757	0.00061804	0.00093601
	154.62	0.00226044	0.0022518	0.00209556	0.00199742	0.00203159	0.00215976		301	0.00032467	0.00065918	0.00043059	0.00023697	0.00062775	0.00093016
	154.71	0.00226553	0.00225022	0.00210255	0.00199477	0.00202671	0.00216502		301.175	0.0003309	0.00065137	0.00042574	0.00023592	0.00062945	0.00092708
	154.8	0.00225895	0.00224411	0.00208825	0.0020062	0.00201792	0.00215849		301.35	0.000329	0.00065466	0.0004307	0.00022967	0.00062527	0.00092849
	154.89	0.00225159	0.00224288	0.00208682	0.00201075	0.00201649	0.00215966		301.525	0.00031238	0.00064717	0.00043007	0.00022742	0.00062011	0.00093972
	154.98	0.00225386	0.0022246	0.00209626	0.00200773	0.00200683	0.00215176		301.7	0.00031786	0.00064704	0.00044226	0.00023439	0.00062715	0.00093706
	155.07	0.00225217	0.00222411	0.00209218	0.00199121	0.00200971	0.00215111		301.875	0.00030858	0.00064166	0.00041893	0.00023167	0.000626	0.00093345
	155.16	0.00223758	0.00222752	0.00209036	0.00197816	0.00200365	0.00215779		302.05	0.00031314	0.00064592	0.00043448	0.00023008	0.00063034	0.00091752
	155.25	0.00223875	0.0022271	0.0020934	0.00198643	0.00200625	0.00216156		302.225	0.00030756	0.00065229	0.00043529	0.00022177	0.00063026	0.00091201
	155.34	0.00223987	0.00222237	0.00209127	0.00197785	0.0020166	0.00215594		302.4	0.00030936	0.00065022	0.00044087	0.00023212	0.00062616	0.00092
	155.43	0.00223553	0.00221472	0.00209779	0.0019541	0.00200997	0.00213839		302.575	0.00029762	0.00065122	0.00044173	0.00024286	0.00062342	0.00092045
	155.52	0.00224057	0.00221623	0.00208116	0.00196	0.00201304	0.00214385		302.75	0.000302	0.00065881	0.00042402	0.00024557	0.00062723	0.00091042
	155.61	0.0022485	0.00221982	0.00209392	0.00195888	0.00202359	0.00213886		302.925	0.00028727	0.00065706	0.00042859	0.0002347	0.000639	0.00090519
	155.7	0.00223758	0.00221813	0.00208464	0.00195935	0.0020168	0.00213223		303.1	0.00029293	0.00065547	0.00042932	0.0002269	0.00063475	0.00090645
	155.79	0.00224062	0.00221818	0.00207653	0.00196327	0.0020088	0.00212514		303.275	0.00027879	0.00064453	0.00042423	0.0002323	0.00064367	0.00090167
	155.88	0.00223906	0.00221176	0.00207297	0.00196592	0.00200355	0.00212615		303.45	0.0002837	0.000642	0.00042052	0.00022967	0.00062927	0.00089169
	155.97	0.0022212	0.00221186	0.00207887	0.00196127	0.00200319	0.00212667		303.625	0.00028623	0.0006318	0.00042162	0.0002231	0.00062574	0.00089198
	156.06	0.0022219	0.00221103	0.002075	0.00195561	0.0020015	0.00212303		303.8	0.00029196	0.00063404	0.00042671	0.0002111	0.00062376	0.00090122
	156.15	0.00222359	0.00220365	0.00206678	0.00195257	0.00199672	0.00212298		303.975	0.00028224	0.00063864	0.00041857	0.00020891	0.0006122	0.00089608
	156.24	0.00221797	0.00219855	0.0020731	0.00195002	0.0019962	0.00212958		304.15	0.00028727	0.00064393	0.00041387	0.00020813	0.00061322	0.00087723
	156.33	0.00221197	0.00219899	0.00209025	0.00193542	0.00199846	0.00212839		304.325	0.00029483	0.00064085	0.00041176	0.00019997	0.00061421	0.00087955
	156.42	0.00220911	0.00219242	0.00206668	0.00194446	0.0019903	0.00213119		304.5	0.00029851	0.00064346	0.0004193	0.00019332	0.00061055	0.00089255
	156.51	0.00220721	0.00219486	0.00206852	0.00193134	0.0019851	0.00212137		304.675	0.00030067	0.00063258	0.00041361	0.00019739	0.00059654	0.00089039
	156.6	0.00221839	0.00218722	0.00206694	0.00192874	0.001985	0.00211336		304.85	0.0002977	0.00062997	0.00042071	0.00021037	0.00058777	0.00088574
	156.69	0.00221329	0.00217476	0.00205951	0.00192942	0.00198765	0.00211474		305.025	0.00029108	0.00063193	0.0004223	0.00021337	0.0005813	0.00088161
	156.78	0.0022096	0.00217222	0.00205862	0.00193105	0.00198377	0.00210796		305.2	0.00029144	0.00062097	0.00041619	0.00020693	0.00059325	0.00088049
	156.87	0.00220656	0.0021744	0.00205613	0.00192305	0.00196683	0.00210686		305.375	0.00029355	0.00063493	0.00041398	0.00021024	0.00060074	0.00089237
	156.96	0.00220539	0.00217508	0.00205964	0.0019284	0.00197096	0.00209743		305.55	0.00028675	0.00064346	0.00041387	0.00019838	0.0005975	0.00089389
	157.05	0.00220211	0.00216733	0.00205693	0.00193594	0.0019672	0.00209397		305.725	0.00027003	0.00064989	0.00040717	0.0001964	0.00059644	0.00088715
	157.14	0.00219338	0.00216083	0.00204828	0.00192432	0.00195465	0.00210595		305.9	0.00027543	0.00063391	0.00040279	0.00019235	0.00059377	0.00087025
	157.23	0.00219055	0.00216777	0.0020416	0.00192401	0.00196093	0.00211029		306.075	0.00026625	0.00063524	0.00040328	0.00020552	0.00059458	0.000872
	157.32	0.00218787	0.00216899	0.00203222	0.0019137	0.00196179	0.00210234		306.25	0.00027076	0.00063689	0.00040073	0.00019924	0.00057707	0.00086811
	157.41	0.00219327	0.00217349	0.00201649	0.00191489	0.00196387	0.00209779		306.425	0.0002699	0.00064493	0.0003977	0.00019517	0.00058026	0.00087602
	157.5	0.00219962	0.00216808	0.0020167	0.00191502	0.00195613	0.00209545		306.6	0.0002619	0.00063837	0.00039986	0.00018633	0.00058156	0.00086362
	157.59	0.0021919	0.00217242	0.00202068	0.00192063	0.0019628	0.00208157		306.775	0.00026062	0.00063378	0.00039144	0.00017689	0.00058487	0.00087093
	157.68	0.00219231	0.00215542	0.0020166	0.00192687	0.00196234	0.00208428		306.95	0.00026208	0.00062867	0.00039504	0.00018951	0.00057885	0.00086574
	157.77	0.00218912	0.00215126	0.00201543	0.00191622	0.00195956	0.00208279		307.125	0.00026302	0.00062775	0.00039744	0.0001826	0.0005795	0.00086715
	157.86	0.00219359	0.00215391	0.002022	0.00192157	0.00196499	0.00207245		307.3	0.00025287	0.00063545	0.00039929	0.00017788	0.00057658	0.0008755
	157.95	0.00217916	0.00215961	0.00201426	0.00190733	0.00195215	0.00207637		307.475	0.00025076	0.00062397	0.00040279	0.00017494	0.00056178	0.00086999
	158.04	0.00217164	0.00215966	0.00201584	0.00189902	0.00194256	0.00208209		307.65	0.00025087	0.00061705	0.00040232	0.0001875	0.0005718	0.00085983
	158.13	0.00217302	0.00215584	0.00201361	0.00190039	0.00195057	0.00207934		307.825	0.00024784	0.00062786	0.00040602	0.00018346	0.00057976	0.00085459
	158.22	0.00217411	0.0021587	0.00202343	0.00189551	0.00194776	0.00207224		308	0.00024724	0.00062971	0.00040991	0.00017671	0.00057671	0.00085244
	158.31	0.00215945	0.00215441	0.00202156	0.00190769	0.00194394	0.00206975		308.175	0.00024794	0.00061572	0.00040975	0.00018174	0.00058161	0.000849
	158.4	0.00216353	0.00216028	0.0020088	0.00189195	0.0019521	0.00207494		308.35	0.00024677	0.00060565	0.00040166	0.00018586	0.00058237	0.00084252
	158.49	0.00216665	0.00215007	0.00200641	0.00188771	0.00195459	0.00206658		308.525	0.00024883	0.00061149	0.00039452	0.00017577	0.00057838	0.00085404
	158.58	0.00216187	0.00215493	0.00199713	0.00188873	0.00195103	0.00206852		308.7	0.00025287	0.00061598	0.00039355	0.00017079	0.00056778	0.00084816
	158.67	0.00215768	0.0021489	0.00199365	0.00189647	0.00195685	0.00206582		308.875	0.00025519	0.0006276	0.0003797	0.00017397	0.00057081	0.00084129
	158.76	0.00215514	0.00214879	0.00199799	0.00188506	0.00194472	0.00206138		309.05	0.00024234	0.00062833	0.00036778	0.00016433	0.00057227	0.00084941
	158.85	0.0021515	0.00214141	0.0019929	0.00188236	0.00193939	0.00205496		309.225	0.00024166	0.00061598	0.00038541	0.00017901	0.00056358	0.00084338
	158.94	0.00214921	0.00214687	0.00199957	0.00188338	0.00193318	0.00206078		309.4	0.00024578	0.00060948	0.00037216	0.00017095	0.00057637	0.00085156
	159.03	0.0021419	0.00214497	0.0019878	0.00188073	0.00192196	0.0020621		309.575	0.0002347	0.00059902	0.00037302	0.00017152	0.00057971	0.00084811
	159.12	0.00213803	0.00214703	0.00198967	0.0018773	0.00192365	0.00205899		309.75	0.00023973	0.00059583	0.00037148	0.00016284	0.00057817	0.00084636
	159.21	0.00213671	0.00215542	0.00198702	0.00187945	0.00193266	0.00204594		309.925	0.00024229	0.00059309	0.00037169	0.00015478	0.00058328	0.00084602
	159.3	0.00213125	0.00215181	0.00197447	0.00186987	0.00192819	0.00204669		310.1	0.00023903	0.00060325	0.00036392	0.00015935	0.00058396	0.00084145
	159.39	0.00214034	0.00214645	0.00197005	0.00186241	0.00192185	0.00204945		310.275	0.00023452	0.00060578	0.00037553	0.00015617	0.00058044	0.00084678
	159.48	0.00213941	0.00214773	0.00196837	0.00186493	0.00193012	0.00203944		310.45	0.00022664	0.00060087	0.0003658	0.00015919	0.00058592	0.00084098
	159.57	0.00214466	0.00213902	0.0019619	0.00187511	0.00192201	0.0020449		310.625	0.00023582	0.00060625	0.00036559	0.00015325	0.00058662	0.00084093
	159.66	0.00213325	0.00213504	0.00196291	0.00186955	0.00192819	0.00203344		310.8	0.00022753	0.00059988	0.00036379	0.00015132	0.00058965	0.00084283
	159.75	0.0021334	0.00213548	0.00196215	0.00187267	0.00191957	0.00203791		310.975	0.0002323	0.00060794	0.00036392	0.00015033	0.00057123	0.00083667
	159.84	0.00212716	0.00213528	0.00196636	0.00187109	0.00192217	0.00204134		311.15	0.00022377	0.00060625	0.00036136	0.00015145	0.00057227	0.00082712
	159.93	0.00211814	0.00213749	0.00195316	0.00187506	0.00191793	0.00204924		311.325	0.00022933	0.0005991	0.00037128	0.0001545	0.00057115	0.00083061
	160.02	0.00211289	0.00212992	0.00194425	0.00185584	0.00190707	0.00204823		311.5	0.00022323	0.00059521	0.00035983	0.00015429	0.00057287	0.00082278
	160.11	0.00211071	0.00213569	0.0019522	0.00185831	0.00191437	0.00204542		311.675	0.00023173	0.00059894	0.00035404	0.00014647	0.00056	0.00082537
	160.2	0.00211019	0.00212423	0.0019442	0.00184963	0.00191066	0.00203507		311.85	0.00022656	0.00060445	0.00035518	0.00013732	0.00057261	0.00083296
	160.29	0.00211427	0.00211279	0.00193895	0.00184077	0.001923	0.0020396		312.025	0.00022946	0.00060909	0.00035583	0.00013906	0.00056789	0.00082351
	160.38	0.0021234	0.00212901	0.00194807	0.00186018	0.00191336	0.00203344		312.2	0.00022849	0.00062245	0.00035166	0.00014058	0.00056212	0.00083129
	160.47	0.00211994	0.00212397	0.00193303	0.00185636	0.00191676	0.00203482		312.375	0.00022907	0.0006052	0.00036491	0.00013766	0.00055398	0.00082192
	160.56	0.00211464	0.00209566	0.00193783	0.00185732	0.0019132	0.00203094		312.55	0.00022364	0.00059962	0.00035234	0.00012447	0.00055734	0.00081474
	160.65	0.00211687	0.00210203	0.0019548	0.00183443	0.00190806	0.00202681		312.725	0.00022111	0.00060048	0.00035158	0.00013177	0.0005468	0.00081529
	160.74	0.00210289	0.00209748	0.00195491	0.0018348	0.00189434	0.00202174		312.9	0.00021952	0.00059336	0.00033927	0.0001246	0.00055257	0.00080641
	160.83	0.00210127	0.00209233	0.00194087	0.00183443	0.00188556	0.00202432		313.075	0.00022356	0.00058965	0.00034131	0.00012314	0.00056645	0.00081868
	160.92	0.00209738	0.00209413	0.00193529	0.0018349	0.00188803	0.00203669		313.25	0.00022959	0.00060113	0.00034616	0.00012905	0.0005576	0.00082244
	161.01	0.00208927	0.00209831	0.00193222	0.00182261	0.00188995	0.00203864		313.425	0.00022398	0.0005998	0.00034139	0.00012613	0.00054894	0.0008232
	161.1	0.00208927	0.0020927	0.00191723	0.00183129	0.00189042	0.00203726		313.6	0.0002117	0.00060014	0.0003447	0.00012978	0.00055787	0.000819
	161.19	0.00209116	0.00208921	0.00192058	0.00183215	0.00189626	0.0020318		313.775	0.00021024	0.00060152	0.00035456	0.00012872	0.00055661	0.0008009
	161.28	0.00208786	0.00209524	0.0019203	0.00181796	0.0018881	0.00203068		313.95	0.00020164	0.00059777	0.00035059	0.00013049	0.00056246	0.00079351
	161.37	0.0020797	0.00209249	0.00191575	0.00182399	0.00189403	0.00202374		314.125	0.00019713	0.00059542	0.00034736	0.00013197	0.00055434	0.00079234
	161.46	0.00207149	0.00207983	0.0019138	0.00182729	0.00188904	0.00202125		314.3	0.00020383	0.0005968	0.00033865	0.00013393	0.00055455	0.00079346
	161.55	0.00208157	0.00207866	0.00190229	0.00183009	0.00189312	0.00202528		314.475	0.00021389	0.0006022	0.00034392	0.00013388	0.00054991	0.00080359
	161.64	0.00208368	0.00207341	0.00189229	0.00183129	0.00189255	0.002024		314.65	0.00021243	0.00060387	0.00034032	0.00013356	0.00055398	0.00080082
	161.73	0.00206954	0.00207034	0.00190224	0.00182464	0.00188751	0.00201732		314.825	0.00021707	0.00059881	0.0003358	0.00014211	0.00055403	0.00079597
	161.82	0.00206964	0.00206026	0.00190923	0.00183077	0.00188678	0.00201272		315	0.0002049	0.00059573	0.00034368	0.00014073	0.00054978	0.00079296
	161.91	0.00206821	0.00206322	0.00191351	0.00182225	0.00187995	0.00201712		315.175	0.00020044	0.00061235	0.00034522	0.00012624	0.00055257	0.00080067
	162	0.00207128	0.00206715	0.00190775	0.00181196	0.00186498	0.00201462		315.35	0.00020083	0.00061139	0.00033927	0.0001258	0.00054931	0.00080539
	162.09	0.00206234	0.00207653	0.00189995	0.00180916	0.00187002	0.00201415		315.525	0.00020886	0.00059954	0.00032222	0.00013781	0.00054602	0.00080004
	162.18	0.00206894	0.00207669	0.00189842	0.0018071	0.00187304	0.00200646		315.7	0.00019434	0.00060445	0.00034204	0.00013607	0.00053623	0.00080035
	162.27	0.00208092	0.00206455	0.00189408	0.00180116	0.00187314	0.00199604		315.875	0.00019348	0.0006022	0.00033403	0.00014741	0.00053832	0.00080121
	162.36	0.0020797	0.00205444	0.00189356	0.00180152	0.00187491	0.00198484		316.05	0.00018571	0.00060656	0.00034105	0.00014475	0.00053798	0.00079625
	162.45	0.00207167	0.0020476	0.00188797	0.00179661	0.00186625	0.00199061		316.225	0.00019194	0.00060974	0.00032422	0.00013534	0.00052551	0.00079367
	162.54	0.00206699	0.00204097	0.00188439	0.00180778	0.00186425	0.00198533		316.4	0.00018771	0.00060379	0.00032062	0.00013437	0.00052934	0.00078581
	162.63	0.00205802	0.00204659	0.00189052	0.00180487	0.0018688	0.00198967		316.575	0.00020315	0.00059662	0.00032613	0.00014003	0.00053258	0.00078563
	162.72	0.00205878	0.00204607	0.00189223	0.00180523	0.00185116	0.00197419		316.75	0.00019916	0.00059278	0.00032798	0.00013951	0.00053936	0.00078411
	162.81	0.00206327	0.00205439	0.00189291	0.00180697	0.00184758	0.00197715		316.925	0.00019248	0.00060317	0.00032618	0.00012827	0.00054576	0.00079544
	162.9	0.0020496	0.00205639	0.00188842	0.00181118	0.00184906	0.0019884		317.1	0.00017947	0.00059484	0.00031371	0.00013474	0.00053488	0.00079518
	162.99	0.00205587	0.00204966	0.00188454	0.00179947	0.0018455	0.00198632		317.275	0.00017371	0.00060419	0.00031035	0.00012381	0.00054221	0.00079902
	163.08	0.00205714	0.00204485	0.00188158	0.00179575	0.00185859	0.00199142		317.45	0.0001698	0.00060265	0.00029947	0.00012434	0.00054346	0.00079756
	163.17	0.00204997	0.00204347	0.00186314	0.00178923	0.00185942	0.00199609		317.625	0.00018002	0.00060625	0.00030498	0.00012191	0.0005312	0.00079552
	163.26	0.00205129	0.00203874	0.00186558	0.00179066	0.00184989	0.00197637		317.8	0.00016803	0.00060439	0.00031716	0.00011625	0.0005438	0.00078842
	163.35	0.00204435	0.00203778	0.00186955	0.00179188	0.00184469	0.00196291		317.975	0.00017053	0.00060312	0.00030876	0.00012757	0.00053921	0.00077137
	163.44	0.00204669	0.00204209	0.00187062	0.00178643	0.00185508	0.00195623		318.15	0.00016696	0.00060121	0.00030858	0.00012699	0.00053141	0.00078048
	163.53	0.00204908	0.00202751	0.00187597	0.00179575	0.00185212	0.0019495		318.325	0.00015593	0.00059839	0.0003177	0.00013203	0.00052311	0.00077907
	163.62	0.00204755	0.00202715	0.00186753	0.00178882	0.00182872	0.00196413		318.5	0.00015974	0.00060158	0.0003183	0.0001319	0.00052827	0.00077122
	163.71	0.00204235	0.00202538	0.00186914	0.00178199	0.00184745	0.00195644		318.675	0.00016318	0.00060006	0.00032089	0.00012217	0.00053334	0.00077944
	163.8	0.0020371	0.00202432	0.00187033	0.00176874	0.00183602	0.00196634		318.85	0.00016576	0.00059437	0.00033116	0.00011943	0.00051794	0.00077022
	163.89	0.0020338	0.0020311	0.00186701	0.00177038	0.00183602	0.00195808		319.025	0.00016318	0.00058667	0.00032448	0.0001252	0.00050779	0.00077048
	163.98	0.0020389	0.00202868	0.00185732	0.00176812	0.00183316	0.00195685		319.2	0.00015854	0.00058514	0.0003169	0.00012613	0.00051241	0.00076934
	164.07	0.00203466	0.00202322	0.0018528	0.00176329	0.00183755	0.00195644		319.375	0.00015265	0.00058414	0.00030133	0.00012905	0.00051171	0.00077518
	164.16	0.00203144	0.00202853	0.00185584	0.00175788	0.00183056	0.0019674		319.55	0.00015153	0.00057981	0.00030691	0.00013216	0.00050526	0.00076571
	164.25	0.0020422	0.00203323	0.00185176	0.00175518	0.00182653	0.00195867		319.725	0.00015489	0.0005832	0.00029496	0.00012288	0.00052478	0.00076803
	164.34	0.00203827	0.00201823	0.00185111	0.00176716	0.00182817	0.00195062		319.9	0.00015643	0.00058662	0.00029692	0.00011951	0.00051291	0.00077148
	164.43	0.00203975	0.00201649	0.00184789	0.00176365	0.00181911	0.00194272		320.075	0.00016065	0.00058495	0.00030299	0.00011599	0.00051025	0.00076829
	164.52	0.00203328	0.00201161	0.00184794	0.00175762	0.00181492	0.00194373		320.25	0.0001447	0.00058062	0.0003092	0.00012686	0.00051364	0.00076615
	164.61	0.00202512	0.00200498	0.00185875	0.00175181	0.0018091	0.00194082		320.425	0.00015747	0.00058427	0.00029603	0.00012368	0.00051455	0.00076803
	164.7	0.00202691	0.00200579	0.00184656	0.00174601	0.00181557	0.00194716		320.6	0.00015588	0.00058467	0.00028928	0.00012314	0.00051609	0.00075853
	164.79	0.0020219	0.00200334	0.00184815	0.00174225	0.00181113	0.00194241		320.775	0.00016654	0.00057235	0.00029723	0.00011618	0.0005121	0.00076889
	164.88	0.00201135	0.00200243	0.00184862	0.00172685	0.00180381	0.00193763		320.95	0.00016902	0.0005724	0.00030333	0.00011002	0.00051781	0.00077367
	164.97	0.00201493	0.0020008	0.00183129	0.00173266	0.00180869	0.00193594		321.125	0.00015249	0.00056841	0.00030169	0.00010286	0.00050122	0.00077174
	165.06	0.00202941	0.00198029	0.00181783	0.00172781	0.00182139	0.00193625		321.3	0.000149	0.00056118	0.00030884	0.00010591	0.00051708	0.00075895
	165.15	0.0020168	0.0019878	0.00181599	0.00172368	0.00181297	0.00193287		321.475	0.00015111	0.00056358	0.00030451	0.00010048	0.0005194	0.00075495
	165.24	0.00201925	0.0019957	0.00181256	0.0017276	0.0018056	0.00192869		321.65	0.00015489	0.00056264	0.00029903	0.00011167	0.0005044	0.00076346
	165.33	0.00202322	0.00199243	0.00182066	0.00172563	0.00180004	0.0019256		321.825	0.00016248	0.00057089	0.00028873	0.00011685	0.00050949	0.00077552
	165.42	0.00202312	0.0019878	0.00182092	0.00172604	0.00179503	0.00191432		322	0.00016039	0.00057584	0.00027308	0.00012069	0.00051004	0.00076678
	165.51	0.00201304	0.00198533	0.00181853	0.00172329	0.00179316	0.00190993		322.175	0.00015617	0.00056624	0.00028581	0.00011936	0.00051215	0.00075315
	165.6	0.00199815	0.00197769	0.00181685	0.00173189	0.00179204	0.00192063		322.35	0.00014264	0.00056893	0.00028323	0.0001156	0.00051763	0.00075968
	165.69	0.00200667	0.00197785	0.00182308	0.00171981	0.00178944	0.00192604		322.525	0.00014957	0.0005527	0.00029027	0.00011268	0.00052006	0.00076393
	165.78	0.00200594	0.00198367	0.00181526	0.0017136	0.00178679	0.00191793		322.7	0.00014243	0.00055197	0.00029082	0.00010413	0.000514	0.00077035
	165.87	0.00200498	0.001983	0.0018117	0.00171313	0.00179401	0.00190219		322.875	0.00014225	0.00055531	0.00029814	9.837e-05	0.00050949	0.00075814
	165.96	0.00199518	0.00199045	0.00179591	0.0017029	0.00179809	0.00190245		323.05	0.00014417	0.00055429	0.00030284	0.00011078	0.00051374	0.00075908
	166.05	0.00200441	0.00197928	0.00180105	0.00169719	0.00180079	0.00189816		323.225	0.00014754	0.00055424	0.00030213	0.00011618	0.0005079	0.00074587
	166.14	0.00200334	0.00197439	0.00179942	0.00170207	0.00179539	0.0018973		323.4	0.00014798	0.00056311	0.00030221	0.00011581	0.00050886	0.00074712
	166.23	0.00199861	0.00195444	0.0017929	0.00169327	0.00179768	0.00189122		323.575	0.00015716	0.00056293	0.00029921	0.00011401	0.00050779	0.00075667
	166.32	0.00200202	0.00196348	0.0017876	0.00168872	0.00179814	0.00188052		323.75	0.00015708	0.00055231	0.00029108	0.00010697	0.00050972	0.00075278
	166.41	0.00199555	0.00195719	0.001799	0.00169189	0.00178141	0.0018927		323.925	0.00016662	0.0005373	0.00029522	9.266e-05	0.00050471	0.00075331
	166.5	0.00199079	0.00195847	0.00179492	0.00170698	0.00178061	0.00189637		324.1	0.00015935	0.00054276	0.00028975	0.00010027	0.00049485	0.00075289
	166.59	0.0019797	0.00195527	0.00179892	0.00170163	0.0017717	0.00189938		324.275	0.00015231	0.00053524	0.00028928	9e-05	0.00049219	0.00075675
	166.68	0.00198676	0.00196561	0.00179204	0.00169238	0.00176456	0.00189883		324.45	0.00014402	0.00053	0.000291	8.054e-05	0.00049942	0.00075926
	166.77	0.00198019	0.00196592	0.00178825	0.00167818	0.00177214	0.00189509		324.625	0.0001466	0.00053062	0.00029585	8.75e-05	0.00050143	0.00074359
	166.86	0.00197585	0.00196387	0.00178183	0.0016741	0.00177214	0.00189249		324.8	0.0001387	0.0005259	0.00029178	7.768e-05	0.00051382	0.00073503
	166.95	0.00197536	0.00195935	0.00177934	0.00166764	0.00176806	0.00189107		324.975	0.0001516	0.0005277	0.00029303	6.396e-05	0.00050886	0.00075323
	167.04	0.00197616	0.00196418	0.00176788	0.00167156	0.00176503	0.00189356		325.15	0.00015531	0.00051886	0.00027835	6.819e-05	0.00050878	0.0007456
	167.13	0.00197203	0.00196026	0.00177292	0.00167569	0.00176271	0.00187496		325.325	0.00014258	0.00050169	0.00028745	8.557e-05	0.00049936	0.00075119
	167.22	0.00197429	0.00196795	0.00176386	0.00168057	0.0017502	0.001866		325.5	0.00014065	0.00050075	0.00029272	8.013e-05	0.00050203	0.00074401
	167.31	0.00197044	0.00195665	0.00176552	0.00167761	0.00174887	0.0018667		325.675	0.00013826	0.00048624	0.00029822	8.622e-05	0.00050944	0.00075284
	167.4	0.00196215	0.00194903	0.0017638	0.00166769	0.00175661	0.0018747		325.85	0.00012746	0.00050886	0.00027269	8.909e-05	0.00050711	0.00074926
	167.49	0.00196618	0.0019476	0.00176323	0.00167787	0.00175747	0.00186849		326.025	0.00013701	0.00051317	0.00027045	9.902e-05	0.00049994	0.00077075
	167.58	0.00196647	0.00193614	0.001759	0.00167055	0.00175869	0.00187426		326.2	0.00013774	0.00052	0.00026518	9.777e-05	0.0005001	0.00076471
	167.67	0.00196254	0.00193991	0.00174412	0.0016634	0.00175466	0.00186059		326.375	0.0001356	0.00052329	0.00025634	9.996e-05	0.0004991	0.00076163
	167.76	0.00195818	0.00193287	0.00174825	0.00166135	0.00173957	0.00186467		326.55	0.0001502	0.00052551	0.00025937	0.00010379	0.00049326	0.0007627
	167.85	0.00196083	0.00193339	0.00173373	0.00165754	0.00174957	0.0018695		326.725	0.00014384	0.00052006	0.00026281	0.00010176	0.00049198	0.00075049
	167.94	0.00195501	0.00193524	0.00173542	0.00165356	0.00174253	0.00187543		326.9	0.00014913	0.00052431	0.00025094	9.373e-05	0.00048509	0.00074916
	168.03	0.00193921	0.00193079	0.00173622	0.00166086	0.00174035	0.00185641		327.075	0.00014728	0.00052392	0.00025102	0.00010387	0.00048689	0.00075177
	168.12	0.00194888	0.00192443	0.00172461	0.0016614	0.00174321	0.00185555		327.25	0.00013732	0.00051927	0.0002524	0.00010027	0.0004853	0.00073924
	168.21	0.00195194	0.00191188	0.00172542	0.00164762	0.00174744	0.00185121		327.425	0.00013223	0.00051223	0.00026526	0.00010142	0.00047834	0.00074406
	168.3	0.00194716	0.00192687	0.00172695	0.0016545	0.00174168	0.00184682		327.6	0.0001386	0.0005026	0.00024547	0.00011925	0.00047862	0.00074359
	168.39	0.00193965	0.0019138	0.001719	0.00166107	0.00173521	0.00185319		327.775	0.00014196	0.00051846	0.00024961	0.00011401	0.00048014	0.00074858
	168.48	0.00192926	0.00191346	0.00171134	0.00165468	0.00172628	0.00184147		327.95	0.00012009	0.00052379	0.00023389	0.00010604	0.00047429	0.00075197
	168.57	0.00193614	0.00190982	0.001719	0.00166029	0.00173012	0.0018482		328.125	0.00012394	0.00051184	0.00023916	9.889e-05	0.00047377	0.00074088
	168.66	0.00194235	0.00190564	0.00171584	0.00163666	0.0017296	0.00185101		328.3	0.00012413	0.00051215	0.00024432	0.00010632	0.00047881	0.00074195
	168.75	0.00194706	0.00190424	0.0017035	0.00163926	0.00173072	0.00184888		328.475	0.00012421	0.00051528	0.00023637	9.259e-05	0.00047607	0.00073404
	168.84	0.00193939	0.0019104	0.00170875	0.00164762	0.00173744	0.00185701		328.65	0.00013163	0.00051533	0.00024552	9.008e-05	0.00047093	0.00073271
	168.93	0.00193399	0.00191125	0.0017082	0.00163461	0.00174591	0.00185023		328.825	0.00013075	0.00051356	0.00023999	9.545e-05	0.00048556	0.00073508
	169.02	0.00193069	0.00190902	0.00169906	0.00163814	0.00173949	0.00183305		329	0.00013711	0.00052611	0.00023517	0.00010074	0.00047544	0.00073049
	169.11	0.00192518	0.00190219	0.00169877	0.00163539	0.00173326	0.00183537		329.175	0.00014073	0.00050375	0.00024484	8.755e-05	0.00046641	0.00072979
	169.2	0.00192757	0.00190138	0.00168888	0.00164323	0.00173542	0.00182363		329.35	0.00014355	0.00049942	0.00025188	6.881e-05	0.00047575	0.00071519
	169.29	0.00191941	0.00189873	0.00170059	0.00164424	0.00172298	0.00182955		329.525	0.00014092	0.00050646	0.00024359	6.967e-05	0.00047236	0.00071472
	169.38	0.00191907	0.00190177	0.00170111	0.00163533	0.00171646	0.00182934		329.7	0.000138	0.00050223	0.00024153	5.886e-05	0.00046918	0.000713
	169.47	0.00192211	0.00190426	0.00169942	0.00163487	0.00170851	0.00184365		329.875	0.00014269	0.00049597	0.00024325	5.325e-05	0.0004666	0.00071746
	169.56	0.0019203	0.00190382	0.00168831	0.0016229	0.00170693	0.00183919		330.05	0.00013474	0.00049657	0.00024033	6.748e-05	0.00045512	0.00072357
	169.65	0.00192973	0.00189917	0.00168358	0.00162085	0.00169348	0.00183617		330.225	0.00012553	0.00050268	0.00022372	7.285e-05	0.0004542	0.00072741
	169.74	0.00191489	0.00189689	0.00168278	0.00161739	0.0017162	0.00182705		330.4	0.00012879	0.00050367	0.00023199	7.04e-05	0.00045796	0.00072681
	169.83	0.0019157	0.00189408	0.00167374	0.00161978	0.00171641	0.00184204		330.575	0.00012965	0.00049579	0.00024578	6.615e-05	0.00046195	0.0007212
	169.92	0.00190697	0.00188751	0.00168714	0.00162061	0.0017141	0.00183072		330.75	0.00011691	0.00049803	0.00024669	7.622e-05	0.00047554	0.00072676
	170.01	0.00191473	0.00188517	0.00167987	0.00162015	0.00170064	0.0018163		330.925	0.0001254	0.0004949	0.00024359	7.773e-05	0.00046926	0.00071746
	170.1	0.00190551	0.00187527	0.00168231	0.00162131	0.00169005	0.00182721		331.1	0.00012673	0.00050268	0.00024432	7.663e-05	0.00046289	0.00072866
	170.19	0.00190637	0.0018715	0.00168602	0.00161596	0.00169657	0.00181848		331.275	0.00011719	0.00048828	0.00023856	7.35e-05	0.00046493	0.00071618
	170.28	0.00190294	0.00186955	0.00167976	0.00160802	0.00168639	0.00182144		331.45	0.00012209	0.00048212	0.00023603	6.582e-05	0.00045452	0.00071305
	170.37	0.00189372	0.00186238	0.00168506	0.00159769	0.00168301	0.00181659		331.625	0.0001246	0.00047403	0.00023326	7.322e-05	0.00045819	0.00072065
	170.46	0.00190637	0.00186345	0.00168088	0.00160501	0.00168639	0.00181705		331.8	0.00011751	0.00047181	0.00023345	8.033e-05	0.00046785	0.00071154
	170.55	0.00190367	0.00187062	0.00168511	0.00159426	0.00169122	0.00182765		331.975	0.00010937	0.00046853	0.00023973	6.993e-05	0.00044909	0.00070976
	170.64	0.00190107	0.00187181	0.00168449	0.00159229	0.00168994	0.0018189		332.15	0.00010505	0.00047067	0.00024174	6.774e-05	0.00046566	0.00071812
	170.73	0.00190473	0.00187485	0.00167384	0.00159377	0.00168968	0.00182124		332.325	0.00010765	0.00047176	0.00023788	7.754e-05	0.00045713	0.00070332
	170.82	0.00190626	0.00186753	0.00167135	0.00160607	0.00168719	0.00182446		332.5	0.00010387	0.00046926	0.00021819	7.822e-05	0.0004626	0.00070457
	170.91	0.00189779	0.0018775	0.00166494	0.00159834	0.00168792	0.00181118		332.675	0.00010637	0.00046375	0.00022257	8.179e-05	0.00047335	0.00069444
	171	0.00190442	0.00185711	0.00167182	0.00160537	0.00168766	0.00181375		332.85	9.381e-05	0.00046031	0.00022398	7.536e-05	0.00045632	0.00069298
	171.09	0.00189626	0.00184539	0.00166218	0.00159024	0.00169381	0.00180981		333.025	0.00010001	0.00046195	0.00023014	6.926e-05	0.00044006	0.00068838
	171.18	0.00189068	0.00183968	0.00166616	0.00159203	0.00168883	0.00179188		333.2	8.982e-05	0.00047252	0.0002341	7.244e-05	0.00043495	0.00068951
	171.27	0.00188454	0.00183713	0.00165969	0.00159107	0.00166675	0.00178729		333.375	0.00010155	0.00046143	0.00022323	6.827e-05	0.00042932	0.0006851
	171.36	0.0018899	0.0018448	0.00165647	0.00158561	0.00166574	0.00180279		333.55	0.00010724	0.00045851	0.00022912	6.323e-05	0.00043485	0.00067398
	171.45	0.00189343	0.00184994	0.00166626	0.00158631	0.00166187	0.00179009		333.725	0.00010823	0.00045679	0.00022987	5.674e-05	0.00043025	0.0006734
	171.54	0.00189678	0.0018403	0.00165445	0.00158642	0.0016607	0.0017936		333.9	0.00011352	0.00045159	0.00022701	6.396e-05	0.00042694	0.00067758
	171.63	0.00189159	0.00183877	0.00165188	0.00158478	0.00166956	0.00180848		334.075	0.00011135	0.00046427	0.0002286	6.845e-05	0.00042467	0.00068128
	171.72	0.00188995	0.00183887	0.00165169	0.00158494	0.00166356	0.00179851		334.25	0.00011652	0.00045637	0.00022429	7.429e-05	0.00042819	0.0006828
	171.81	0.00188935	0.00183893	0.0016398	0.00157196	0.00165831	0.00178851		334.425	0.00011015	0.00046276	0.00021957	6.305e-05	0.00042645	0.00067544
	171.9	0.00187454	0.00182939	0.00164562	0.00158164	0.00165021	0.0017884		334.6	0.00011115	0.00046023	0.00020763	4.535e-05	0.0004152	0.00068356
	171.99	0.00187548	0.00183072	0.00165071	0.00158276	0.0016634	0.00178147		334.775	0.00011537	0.00045765	0.00019421	4.382e-05	0.00042433	0.00067651
	172.08	0.00187104	0.00183178	0.00164409	0.00158463	0.00165468	0.00178183		334.95	0.00011281	0.00045452	0.00019645	3.931e-05	0.00042619	0.00067484
	172.17	0.00187236	0.00181144	0.00164398	0.00158779	0.00163931	0.00178199		335.125	0.00011068	0.00047236	0.00020229	3.957e-05	0.00043511	0.00067006
	172.26	0.00187109	0.00181482	0.00164658	0.00159039	0.00163996	0.00178097		335.3	9.699e-05	0.00045637	0.00019447	4.163e-05	0.00043052	0.00066395
	172.35	0.00188	0.00182531	0.00164318	0.0015832	0.00163671	0.00178251		335.475	9.691e-05	0.00046138	0.00020341	3.602e-05	0.00042582	0.00067165
	172.44	0.00187446	0.00182552	0.00164531	0.0015853	0.00163824	0.0017778		335.65	9.063e-05	0.00045686	0.00020281	3.443e-05	0.00041745	0.00066085
	172.53	0.00187078	0.00182022	0.0016478	0.00158172	0.00163269	0.00178219		335.825	8.161e-05	0.00045955	0.00020808	4.059e-05	0.00041839	0.00067465
	172.62	0.00186981	0.00182082	0.00164624	0.00157557	0.00163941	0.00177435		336	9.352e-05	0.00045585	0.00021045	4.627e-05	0.00043117	0.00065805
	172.71	0.00187033	0.0018249	0.0016397	0.00157562	0.0016371	0.00177451		336.175	9.248e-05	0.00044625	0.00019984	5.218e-05	0.00042423	0.00066774
	172.8	0.0018742	0.00181685	0.00164245	0.00157222	0.00164429	0.00177505		336.35	8.377e-05	0.00045235	0.00020023	4.327e-05	0.00042799	0.00067238
	172.89	0.00186955	0.00181053	0.00162999	0.00157494	0.00164297	0.00176975		336.525	9.034e-05	0.00044687	0.00019491	4.885e-05	0.0004248	0.0006604
	172.98	0.00186558	0.00181022	0.00162856	0.00157731	0.00163334	0.00176006		336.7	9.331e-05	0.00044106	0.00020281	4.176e-05	0.00042003	0.0006615
	173.07	0.00185844	0.00179895	0.0016418	0.00156809	0.00162417	0.00175619		336.875	9.496e-05	0.00044794	0.00020049	3.337e-05	0.00041632	0.00066816
	173.16	0.00186659	0.0018017	0.00162931	0.0015698	0.00162513	0.00175305		337.05	9.345e-05	0.00043993	0.00019162	2.153e-05	0.00041539	0.00067345
	173.25	0.00185885	0.00180217	0.00163422	0.0015696	0.00163009	0.00177669		337.225	9.318e-05	0.00043255	0.00018591	3.566e-05	0.0004146	0.00067499
	173.34	0.00184999	0.00181355	0.00163025	0.00155773	0.00162453	0.00176414		337.4	9.365e-05	0.00043104	0.00019199	3.952e-05	0.00040477	0.00066943
	173.43	0.00184571	0.00179606	0.00162443	0.0015474	0.00161246	0.0017696		337.575	9.399e-05	0.00042501	0.00018771	5.091e-05	0.00040646	0.00065999
	173.52	0.0018456	0.00179464	0.00162095	0.00154418	0.00161994	0.00176001		337.75	8.948e-05	0.00044661	0.00018829	5.27e-05	0.00041539	0.00065774
	173.61	0.00184178	0.0018082	0.00162677	0.00153966	0.00161908	0.00175412		337.925	8.881e-05	0.00043675	0.00018711	4.874e-05	0.00041254	0.00064652
	173.7	0.0018481	0.00179871	0.00162484	0.00153455	0.0016204	0.0017483		338.1	9.013e-05	0.00043701	0.00018591	4.442e-05	0.00039861	0.00065122
	173.79	0.0018357	0.00179606	0.0016209	0.00154709	0.00161449	0.00174916		338.275	9.496e-05	0.00043078	0.00016967	4.726e-05	0.00039749	0.00064299
	173.88	0.0018409	0.00179575	0.00161571	0.00154903	0.0016094	0.00173851		338.45	8.325e-05	0.00043928	0.00017131	3.277e-05	0.0003959	0.00063869
	173.97	0.00183591	0.00178703	0.00161423	0.00154781	0.001615	0.00174474		338.625	8.649e-05	0.00044413	0.00017228	3.787e-05	0.00040584	0.00064075
	174.06	0.001835	0.00177726	0.001615	0.00155046	0.00161924	0.00173749		338.8	9.803e-05	0.00043542	0.0001808	3.832e-05	0.00041267	0.00063556
	174.15	0.00182716	0.00178009	0.00161433	0.00154724	0.00160618	0.00173305		338.975	9.91e-05	0.00042853	0.00019009	3.31e-05	0.00040936	0.00063423
	174.24	0.00182061	0.00177552	0.00160934	0.00153707	0.00159922	0.00174749		339.15	0.00010478	0.00043469	0.00018485	4.176e-05	0.00040545	0.00062794
	174.33	0.00182214	0.00177077	0.00160908	0.00154353	0.0015959	0.00174999		339.325	9.884e-05	0.00043829	0.00018876	3.78e-05	0.00039754	0.0006312
	174.42	0.00181731	0.00175762	0.00160475	0.00153094	0.00160002	0.00175651		339.5	0.00010048	0.00043096	0.00018982	4.064e-05	0.00038515	0.00062887
	174.51	0.00182318	0.00175238	0.00160171	0.00152681	0.00160537	0.0017511		339.675	9.915e-05	0.00043362	0.0001893	3.746e-05	0.0004002	0.0006276
	174.6	0.0018249	0.00176656	0.00159252	0.00152528	0.00160078	0.00175035		339.85	0.00010127	0.00042799	0.00018599	3.501e-05	0.00039681	0.00062086
	174.69	0.00181853	0.00176248	0.00159034	0.0015318	0.00160807	0.00174497		340.025	9.863e-05	0.00042919	0.00018002	4.689e-05	0.00039718	0.00061157
	174.78	0.0018277	0.00176939	0.00159192	0.0015318	0.00159792	0.00172474		340.2	8.789e-05	0.00043078	0.00016988	3.793e-05	0.00039603	0.00061008
	174.87	0.00182721	0.00176736	0.00159008	0.0015291	0.00159595	0.00173061		340.375	8.213e-05	0.00042772	0.00016248	3.832e-05	0.00038912	0.00060776
	174.96	0.0018143	0.00176129	0.00160293	0.00152754	0.00159283	0.00173103		340.55	8.51e-05	0.00041818	0.00017298	3.582e-05	0.00039801	0.00060891
	175.05	0.00180879	0.0017689	0.00160181	0.00151939	0.00159112	0.00173014		340.725	9.519e-05	0.00042459	0.00017804	3.754e-05	0.00038614	0.00061134
	175.14	0.00180726	0.00176292	0.00159792	0.0015169	0.00158774	0.00172409		340.9	9.962e-05	0.00042905	0.00017546	3.178e-05	0.00039621	0.00061379
	175.23	0.00179417	0.00175905	0.00160257	0.00151669	0.00158611	0.00172129		341.075	0.00010213	0.00042058	0.00017783	2.68e-05	0.00038899	0.00061481
	175.32	0.00179365	0.00176526	0.00159135	0.00151851	0.00159003	0.00171807		341.25	9.691e-05	0.00041732	0.00016576	2.675e-05	0.00040028	0.00061322
	175.41	0.00179305	0.00176365	0.00159548	0.00150675	0.00158769	0.00171921		341.425	9.496e-05	0.00042188	0.0001698	2.224e-05	0.00039483	0.00061209
	175.5	0.00178542	0.00177193	0.0015805	0.00151542	0.00159579	0.00172505		341.6	7.397e-05	0.00041766	0.0001673	3.23e-05	0.0003954	0.00060927
	175.59	0.00178993	0.00177144	0.00157795	0.00150971	0.0015914	0.00171945		341.775	7.609e-05	0.00042556	0.00016008	1.942e-05	0.00039337	0.00061379
	175.68	0.00179035	0.00176547	0.00158429	0.00152004	0.00157918	0.00170708		341.95	7.65e-05	0.00042459	0.00016065	2.229e-05	0.00039436	0.00061502
	175.77	0.00178791	0.00175609	0.00157959	0.0015196	0.00158398	0.00170192		342.125	7.418e-05	0.00042999	0.00016433	1.507e-05	0.00039251	0.00062441
	175.86	0.00177352	0.00176196	0.00158748	0.00151653	0.00157673	0.00170233		342.3	8.563e-05	0.00041883	0.00016407	1.835e-05	0.00037816	0.00062441
	175.95	0.00177123	0.00174443	0.00158631	0.00150192	0.00156666	0.00170438		342.475	8.622e-05	0.00042334	0.00015982	1.731e-05	0.00038708	0.00062386
	176.04	0.00177209	0.00174729	0.00157868	0.00150054	0.00156991	0.00170451		342.65	8.377e-05	0.00042183	0.00015275	7.17e-06	0.00039392	0.00061134
	176.13	0.00177531	0.001749	0.00157245	0.00149255	0.00156838	0.00170625		342.825	8.331e-05	0.00041812	0.00016026	1.322e-05	0.00038768	0.00061713
	176.22	0.00177087	0.00175323	0.00157409	0.00149167	0.00156645	0.00170742		343	9.36e-05	0.00042619	0.00016597	1.022e-05	0.00038369	0.00061705
	176.31	0.00176832	0.0017483	0.00158016	0.00150441	0.00156884	0.00170932		343.175	7.225e-05	0.00041079	0.00016834	1.614e-05	0.00038236	0.00061697
	176.4	0.0017723	0.00174469	0.00155952	0.00150496	0.00156996	0.00170345		343.35	6.959e-05	0.00040318	0.00015911	1.322e-05	0.00039019	0.00060815
	176.49	0.00176451	0.00175136	0.0015642	0.00149346	0.00157344	0.00170381		343.525	8.033e-05	0.00041512	0.00015987	3e-06	0.00038768	0.00060552
	176.58	0.00177373	0.00175025	0.00156947	0.00149854	0.00157154	0.00169194		343.7	7.499e-05	0.00040798	0.00015377	-3.75e-06	0.00037686	0.00060424
	176.67	0.00176557	0.00173698	0.001559	0.00150236	0.0015691	0.00168561		343.875	7.968e-05	0.00040824	0.00016013	-9.19e-06	0.00038507	0.00060651
	176.76	0.00176323	0.00172898	0.00155809	0.00149034	0.00155591	0.00167771		344.05	6.967e-05	0.00041912	0.00016584	-4.01e-06	0.00038826	0.00061614
	176.85	0.0017664	0.00173643	0.00155212	0.00150329	0.0015535	0.00167358		344.225	7.676e-05	0.00042733	0.00015966	-5.49e-06	0.00037892	0.00062016
	176.94	0.0017643	0.00174194	0.00155433	0.00149504	0.00155031	0.00166543		344.4	7.35e-05	0.00041844	0.00015752	6.86e-06	0.00036765	0.00061773
	177.03	0.00176206	0.00173144	0.00155513	0.0014824	0.00153655	0.00166579		344.575	7.676e-05	0.0004158	0.00014994	-4.74e-06	0.00036507	0.0006241
	177.12	0.00175131	0.00172737	0.00155381	0.00148515	0.0015284	0.00168047		344.75	7.163e-05	0.00041956	0.00016185	-6.27e-06	0.00037401	0.00061262
	177.21	0.00174744	0.00173092	0.00155254	0.00147287	0.00153328	0.0016767		344.925	6.55e-05	0.00041839	0.00014814	-5.49e-06	0.00037694	0.00060604
	177.3	0.00175921	0.00172986	0.00155942	0.00147085	0.00154607	0.00167447		345.1	7.429e-05	0.00041017	0.00014556	-1.125e-05	0.00038025	0.00059946
	177.39	0.00175264	0.00172604	0.00155096	0.00147817	0.00155163	0.00167039		345.275	7.35e-05	0.00042381	0.00014079	-1.602e-05	0.00038794	0.00060432
	177.48	0.0017611	0.00171238	0.00155867	0.00147498	0.00154688	0.00167771		345.45	7.796e-05	0.00041977	0.00013223	-2.405e-05	0.0003876	0.00059865
	177.57	0.00175731	0.00172113	0.00155101	0.00148118	0.00153322	0.00167665		345.625	8.046e-05	0.0004193	0.00013349	-1.946e-05	0.00039212	0.00060784
	177.66	0.00175793	0.00171074	0.00154805	0.00148102	0.00153328	0.00167538		345.8	7.45e-05	0.00041831	0.0001235	-2.066e-05	0.00039246	0.00061016
	177.75	0.00175666	0.00170402	0.00155321	0.00147415	0.00154343	0.00167558		345.975	6.881e-05	0.0004031	0.00012905	-4.01e-06	0.0003874	0.00060651
	177.84	0.00174952	0.00171054	0.00155576	0.00146213	0.00154434	0.00167743		346.15	7.525e-05	0.00041181	0.00012355	-8.59e-06	0.0003876	0.00061705
	177.93	0.00174014	0.00171451	0.00155999	0.00147207	0.00153603	0.0016748		346.325	7.736e-05	0.00042428	0.00013388	-6.33e-06	0.00038077	0.0006236
	178.02	0.00172898	0.00170472	0.00156201	0.00145652	0.00152977	0.00167221		346.5	6.933e-05	0.0004349	0.00011771	-1.9e-06	0.00037772	0.00061971
	178.11	0.00171859	0.00170555	0.00156137	0.00144767	0.00153073	0.00167589		346.675	6.686e-05	0.00042879	0.00011242	-1.037e-05	0.0003858	0.0006159
	178.2	0.00172048	0.00170446	0.00156544	0.00144788	0.00152632	0.00167099		346.85	5.758e-05	0.00043145	0.00012235	-1.769e-05	0.00038416	0.0006063
	178.29	0.00172843	0.00170545	0.00155386	0.00144482	0.00152661	0.00167262		347.025	5.758e-05	0.00043928	0.00012288	-1.084e-05	0.00037887	0.0005967
	178.38	0.00174087	0.00170747	0.00154423	0.0014436	0.00153431	0.00167104		347.2	5.104e-05	0.00043325	0.00012175	-1.297e-05	0.00037918	0.0006051
	178.47	0.00175212	0.001709	0.00155057	0.0014438	0.00153089	0.00166938		347.375	4.15e-05	0.00043297	0.00011188	-1.388e-05	0.00036499	0.00060379
	178.56	0.00173443	0.0016981	0.0015454	0.00144391	0.00153374	0.00167686		347.55	3.707e-05	0.00042024	0.0001197	-1.104e-05	0.00036989	0.00059536
	178.65	0.00172235	0.00168719	0.00153966	0.00144131	0.00153676	0.00167457		347.725	5.562e-05	0.0004313	0.00012428	-1.269e-05	0.00036499	0.00058587
	178.74	0.00173002	0.00168384	0.00154678	0.00143402	0.00153242	0.00166834		347.9	5.502e-05	0.00043078	0.00012673	1.49e-06	0.00036877	0.00059132
	178.83	0.00172048	0.00167462	0.00155075	0.00143158	0.00152105	0.00165728		348.075	4.627e-05	0.00042342	0.00011015	1.93e-06	0.00037102	0.00059915
	178.92	0.00171843	0.00167467	0.00155469	0.00142953	0.00150817	0.00166192		348.25	5.891e-05	0.0004313	0.00011088	-6.56e-06	0.00036559	0.00059855
	179.01	0.00172643	0.00168205	0.00154776	0.00142089	0.00151734	0.00166569		348.425	5.502e-05	0.00042699	9.683e-05	-1.243e-05	0.00036056	0.00060343
	179.1	0.00170991	0.00167743	0.00154831	0.00141731	0.00149647	0.00166356		348.6	4.926e-05	0.00042162	9.889e-05	-8.93e-06	0.00035333	0.00059119
	179.19	0.00169576	0.00168719	0.00153777	0.00141274	0.00150018	0.00165979		348.775	5.409e-05	0.00042433	0.00010557	-1.74e-05	0.00036207	0.00059325
	179.28	0.00169994	0.00168729	0.00153151	0.0014111	0.0015142	0.0016606		348.95	4.515e-05	0.00042238	0.00010366	-2.183e-05	0.00036473	0.00059521
	179.37	0.00170467	0.0016929	0.00151918	0.00140799	0.00150599	0.00166774		349.125	5.356e-05	0.00043085	9.227e-05	-1.878e-05	0.00036056	0.00058647
	179.46	0.00171129	0.00168379	0.00152082	0.00141518	0.00150623	0.00164837		349.3	5.661e-05	0.00043459	8.39e-05	-2.621e-05	0.00035643	0.00058401
	179.55	0.00170345	0.00167161	0.00152616	0.00140978	0.00150075	0.0016444		349.475	6.709e-05	0.00042689	7.874e-05	-4.005e-05	0.00034767	0.00057955
	179.64	0.00169238	0.00167262	0.00151684	0.00140565	0.00149982	0.00164663		349.65	5.104e-05	0.00042501	8.834e-05	-4.781e-05	0.00034814	0.00057817
	179.73	0.00168787	0.00166696	0.00150869	0.00141962	0.00149982	0.00164507		349.825	5.429e-05	0.00042937	7.869e-05	-4.914e-05	0.00035106	0.00058083
	179.82	0.00168665	0.00166244	0.00151552	0.00141666	0.00149548	0.00164149		350	6.164e-05	0.00041632	7.955e-05	-4.047e-05	0.00034947	0.00058613
	179.91	0.00168041	0.00165837	0.00152385	0.00140449	0.00150431	0.00164588		350.175	5.998e-05	0.00041001	7.976e-05	-3.614e-05	0.00034199	0.00059202
	180	0.00168109	0.00167088	0.00150971	0.00139735	0.00149732	0.00164133		350.35	5.568e-05	0.00040513	8.484e-05	-2.514e-05	0.00034217	0.00058999
	180.09	0.00168018	0.00167343	0.00151581	0.00139735	0.00149076	0.001639		350.525	6.209e-05	0.00040991	7.854e-05	-2.282e-05	0.00034934	0.00057843
	180.18	0.00168257	0.00166548	0.00151357	0.00139693	0.00149107	0.00164645		350.7	5.669e-05	0.00040798	8.059e-05	-3.244e-05	0.00035492	0.00057945
	180.27	0.00169015	0.00166881	0.00151183	0.001405	0.00149218	0.00163237		350.875	5.336e-05	0.00041027	9.167e-05	-3.369e-05	0.00035484	0.00058991
	180.36	0.00169348	0.00166135	0.00151204	0.00140275	0.00149167	0.00162905		351.05	5.244e-05	0.00041079	7.595e-05	-4.349e-05	0.00034152	0.00057817
	180.45	0.00168602	0.00167182	0.00150246	0.00139221	0.00149076	0.00162412		351.225	6.245e-05	0.00041398	8.643e-05	-4.185e-05	0.00034598	0.00058088
	180.54	0.00168654	0.00165081	0.00150618	0.00139826	0.00148097	0.00162469		351.4	5.203e-05	0.00041849	7.932e-05	-4.867e-05	0.00035346	0.0005742
	180.63	0.00167854	0.00165138	0.00150374	0.00140132	0.00147007	0.00162666		351.575	4.397e-05	0.00040858	8.664e-05	-5.511e-05	0.00034545	0.00056663
	180.72	0.00167125	0.00165933	0.00151796	0.00140449	0.00146345	0.00162347		351.75	4.773e-05	0.00041413	7.932e-05	-5.019e-05	0.00034305	0.00056702
	180.81	0.00167083	0.00165876	0.00151342	0.00139961	0.0014742	0.00162396		351.925	4.283e-05	0.00042149	7.94e-05	-4.093e-05	0.00034165	0.00056982
	180.9	0.00166574	0.00165626	0.00150197	0.00138972	0.00146561	0.00162157		352.1	3.634e-05	0.00041546	7.887e-05	-4.516e-05	0.00034676	0.00056436
	180.99	0.00166426	0.00166156	0.00151183	0.0013721	0.00147256	0.00162105		352.275	3.871e-05	0.00040928	8.351e-05	-4.106e-05	0.00034405	0.00056522
	181.08	0.00165387	0.00166304	0.00151204	0.00137988	0.00147119	0.00161225		352.45	4.741e-05	0.00041288	8.86e-05	-3.059e-05	0.00034332	0.00056836
	181.17	0.00166844	0.00166675	0.00149543	0.00139216	0.00147339	0.00161015		352.625	4.376e-05	0.00040646	8.886e-05	-3.103e-05	0.00033794	0.00055398
	181.26	0.00166896	0.00166569	0.00149229	0.00138248	0.00147119	0.00161526		352.8	4.601e-05	0.00040106	8.596e-05	-4.26e-05	0.00033854	0.00055901
	181.35	0.00166795	0.00165424	0.00149616	0.0013831	0.00147905	0.00159854		352.975	4.116e-05	0.00040221	8.32e-05	-3.934e-05	0.00034178	0.00056186
	181.44	0.00167992	0.00165632	0.00150054	0.0013885	0.0014716	0.00159273		353.15	3.277e-05	0.00041419	7.212e-05	-3.614e-05	0.0003508	0.0005677
	181.53	0.00166971	0.00165468	0.00149514	0.00138341	0.00146815	0.00159784		353.325	3.24e-05	0.00040088	8.002e-05	-3.304e-05	0.000355	0.00055646
	181.62	0.00166631	0.00164884	0.00149289	0.00138936	0.00146519	0.00159696		353.5	2.93e-05	0.00040166	9e-05	-3.783e-05	0.00034686	0.00055416
	181.71	0.00165642	0.001639	0.00148743	0.00137526	0.00146345	0.00159426		353.675	3.587e-05	0.00039496	8.695e-05	-3.39e-05	0.00035377	0.00055301
	181.8	0.00164582	0.00164694	0.00148567	0.00138004	0.00146171	0.0016021		353.85	3.423e-05	0.00039126	8.484e-05	-3.351e-05	0.00035896	0.00055536
	181.89	0.00164969	0.0016473	0.00149457	0.00136374	0.0014438	0.00159384		354.025	2.966e-05	0.00038687	9.603e-05	-2.423e-05	0.00034363	0.00055212
	181.98	0.00164149	0.00164741	0.00148658	0.00136976	0.00144814	0.00159493		354.2	3.23e-05	0.0004002	0.0001034	-3.093e-05	0.00033515	0.00053305
	182.07	0.00165047	0.00164266	0.00147557	0.00136935	0.00145297	0.00159966		354.375	3.29e-05	0.00040333	9.206e-05	-2.66e-05	0.00033421	0.00053884
	182.16	0.00164969	0.00164816	0.00147664	0.00135957	0.00145323	0.00159335		354.55	1.572e-05	0.00039311	8.404e-05	-2.965e-05	0.00032634	0.00054346
	182.25	0.00166107	0.00163206	0.0014715	0.00135225	0.00145175	0.00158938		354.725	2.393e-05	0.00039853	9.511e-05	-3.257e-05	0.0003195	0.00054328
	182.34	0.00165081	0.00162227	0.00147038	0.00136141	0.00145234	0.00158844		354.9	2.648e-05	0.00038794	9.795e-05	-3.429e-05	0.00032644	0.00053743
	182.43	0.00165102	0.00162692	0.00148139	0.00136883	0.00144074	0.00158315		355.075	2.685e-05	0.00038267	9.683e-05	-3.924e-05	0.00033653	0.00053798
	182.52	0.00165419	0.00161565	0.00147905	0.00136813	0.00144313	0.00158081		355.25	2.018e-05	0.00039329	0.00010048	-4.529e-05	0.00032514	0.00053107
	182.61	0.00165291	0.0016229	0.0014771	0.0013729	0.00143879	0.00157481		355.425	1.358e-05	0.00039126	0.00010499	-4.357e-05	0.00032962	0.00054023
	182.7	0.00164684	0.00161882	0.00148097	0.00137379	0.00143534	0.00157751		355.6	2.648e-05	0.00038727	9.305e-05	-5.576e-05	0.0003213	0.00054443
	182.79	0.00164333	0.00162412	0.00147139	0.00137597	0.00143778	0.0015806		355.775	2.216e-05	0.00038773	8.727e-05	-6.097e-05	0.00033382	0.00054938
	182.88	0.0016425	0.00162391	0.00146763	0.00136343	0.00143168	0.00157562		355.95	2.323e-05	0.00039371	9.391e-05	-6.22e-05	0.00033846	0.00056405
	182.97	0.00163165	0.00161781	0.00147573	0.00135417	0.00142989	0.00157349		356.125	2.93e-05	0.0003856	9.3e-05	-6.118e-05	0.00033648	0.00056345
	183.06	0.00162549	0.00162422	0.00145805	0.00134633	0.00142984	0.0015644		356.3	3.055e-05	0.00038317	9.073e-05	-5.834e-05	0.00032892	0.000557
	183.15	0.00163079	0.0016257	0.00146166	0.00135173	0.00143005	0.00155978		356.475	2.8e-05	0.00037845	7.715e-05	-5.735e-05	0.00033116	0.0005576
	183.24	0.00164079	0.00162586	0.00144975	0.00135326	0.00144207	0.00156253		356.65	3.558e-05	0.00038038	7.609e-05	-4.826e-05	0.00033343	0.00055322
	183.33	0.00164333	0.00160786	0.00145398	0.00135386	0.0014464	0.00156048		356.825	4.142e-05	0.00037939	8.32e-05	-5.8e-05	0.00032441	0.00054116
	183.42	0.0016371	0.00160766	0.00144809	0.00135539	0.00144207	0.00155846		357	3.454e-05	0.00038734	8.278e-05	-4.888e-05	0.00031856	0.00054213
	183.51	0.00162622	0.00160716	0.00144593	0.0013441	0.00142252	0.00155311		357.175	3.188e-05	0.00038693	9.545e-05	-4.979e-05	0.00031116	0.0005373
	183.6	0.00162015	0.00160205	0.00145657	0.00134586	0.00141401	0.00154729		357.35	3.045e-05	0.00037949	9.305e-05	-3.802e-05	0.0002977	0.00053381
	183.69	0.00162082	0.00160098	0.0014552	0.00136053	0.00141772	0.0015529		357.525	3.076e-05	0.0003864	0.00010132	-3.455e-05	0.00031397	0.00054294
	183.78	0.00161856	0.00160464	0.00145276	0.00135274	0.00141629	0.00154994		357.7	3.269e-05	0.00038886	9.24e-05	-2.389e-05	0.00031397	0.00053657
	183.87	0.00162534	0.0015966	0.00144557	0.0013394	0.00141105	0.00156461		357.875	2.844e-05	0.00037647	9.655e-05	-4.127e-05	0.00030657	0.00054234
	183.96	0.00163095	0.00160049	0.00144401	0.00133798	0.00141243	0.00154672		358.05	1.567e-05	0.00038661	9.47e-05	-5.868e-05	0.00029603	0.00054161
	184.05	0.00162851	0.00158694	0.00143197	0.00132851	0.00141788	0.00154545		358.225	2.414e-05	0.00038549	7.887e-05	-5.318e-05	0.00030221	0.00054435
	184.14	0.001631	0.00159382	0.00143752	0.00132913	0.00143036	0.00154231		358.4	1.491e-05	0.00038038	7.27e-05	-5.589e-05	0.00030928	0.00054753
	184.23	0.00163126	0.00159753	0.00143334	0.00133639	0.00142852	0.00153284		358.575	1.275e-05	0.00038826	7.358e-05	-4.708e-05	0.00031971	0.00053949
	184.32	0.00162555	0.00159151	0.00142418	0.00134586	0.00141995	0.00153502		358.75	1.486e-05	0.00038586	7.955e-05	-5.125e-05	0.00031494	0.00053576
	184.41	0.0016204	0.001586	0.00142525	0.00133442	0.00142571	0.00153878		358.925	1.49e-06	0.00037728	6.761e-05	-5.86e-05	0.00031627	0.00053949
	184.5	0.00160612	0.00157884	0.00142943	0.00133824	0.0014109	0.00154231		359.1	1.937e-05	0.0003941	7.517e-05	-6.491e-05	0.00031778	0.00054594
	184.59	0.00160872	0.00158722	0.00143332	0.00133523	0.00141731	0.00152886		359.275	1.554e-05	0.00038223	6.9e-05	-5.461e-05	0.00031812	0.00053895
	184.68	0.00160872	0.00157271	0.00142958	0.00133411	0.00140892	0.00153894		359.45	1.486e-05	0.00038682	7.225e-05	-5.435e-05	0.00032104	0.00053206
[truncated: 1,948 more rows]

## Sheet: Figure S2
	Figure S2
	CA4 species distribution (254 nm)														CA4 release (using external calibration)					External calibration
	Time (hours)	CA4			S			B2			4				Time (hours)	CA4 Concentration (µM)				CA4 Concentration (µM)	Area
	0	0	0	0	0	0	0	0	0	0	100	100	100		0	0	0	0		1	633	635	657
	0.08	3.2	3.3	3	51.9	50.6	52.2	4.2	5.6	3.9	40.7	40.6	40.9		0.08	2.1	2.1	2		2.5	1962	1878	1929
	0.57	57.8	57.4	57.2	37.1	37.6	37	5.1	5	5.7	0	0	0		0.57	27.3	27.7	27.7		5	3993	3940	3949
	1.05	80.7	80.7	79.9	13.9	14.1	14.7	5.5	5.3	5.4	0	0	0		1.05	38	39	38.7		7.5	6131	6153	6134
	1.54	89.4	89.1	89.1	6	5.7	6.3	4.7	5.1	4.7	0	0	0		1.54	42.5	43.2	43.1		10	8249	8225	8256
	2.02	92.4	92.4	92.1	2.2	2.4	2.6	5.4	5.2	5.4	0	0	0		2.02	44.3	44.5	44.7		20	17016	17195	17090
	2.51	93.7	93.7	93.5	0	0	0	6.3	6.3	6.5	0	0	0		2.51	44.8	45.1	45.4		25	21334	21501	21364
	3	94.1	94.1	94.3	0	0	0	5.9	5.9	5.7	0	0	0		3	44.8	45.6	45.6		30	26092	26051	25997
	3.48	94.4	94.5	94.3	0	0	0	5.6	5.5	5.7	0	0	0		3.48	44.6	45.2	45.2		40	34707	34821	34781
	3.97	94.5	94.3	94.4	0	0	0	5.5	5.7	5.6	0	0	0		3.97	45	45.2	45.4		50	43657	43756	43867
																				60	52642	52657	52611
																				70	61786	61739	61635
																				75	66348	66404	66347

## Sheet: Figure S5
	Figure S5
	20 nA loading	Potential (V)
	Time (s)	Device 1	Device 2	Device 3	Device 4	Device 5	Device 6	Device 7	Device 8
	1	0.310545	0.218364	0.310532	0.295137	0.313031	0.315959	0.310305	0.294583
	2	0.312575	0.21892	0.311089	0.295698	0.313534	0.316627	0.31084	0.295031
	3	0.313484	0.219207	0.311306	0.296018	0.314035	0.317255	0.311266	0.29543
	4	0.313991	0.219384	0.311442	0.296248	0.314172	0.31732	0.311338	0.29553
	5	0.314285	0.219492	0.31157	0.296407	0.314024	0.317219	0.311202	0.295462
	6	0.314509	0.219639	0.311726	0.296545	0.314235	0.317448	0.311439	0.295651
	7	0.314708	0.219727	0.311691	0.296643	0.314331	0.317613	0.311581	0.295722
	8	0.314865	0.219775	0.311756	0.296743	0.31448	0.317782	0.311659	0.295789
	9	0.314992	0.219865	0.31185	0.296775	0.314558	0.317835	0.311733	0.295893
	10	0.315081	0.219902	0.311925	0.296852	0.314642	0.317926	0.311729	0.295879
	11	0.315183	0.219939	0.311952	0.296977	0.314648	0.317961	0.311856	0.29597
	12	0.315264	0.219972	0.312013	0.297057	0.314733	0.318008	0.311889	0.295963
	13	0.315304	0.220057	0.312007	0.297119	0.314765	0.318119	0.311954	0.296039
	14	0.315416	0.220077	0.312063	0.297123	0.314811	0.318163	0.311964	0.296085
	15	0.315457	0.220118	0.312104	0.297214	0.314859	0.318165	0.311982	0.296084
	16	0.315536	0.220136	0.312117	0.297203	0.314936	0.318261	0.312084	0.296174
	17	0.315584	0.220165	0.312174	0.297261	0.314945	0.318231	0.312045	0.296147
	18	0.315564	0.220175	0.31212	0.297261	0.314944	0.318292	0.312074	0.29618
	19	0.315641	0.220207	0.31223	0.297327	0.315006	0.318315	0.312153	0.296225
	20	0.315651	0.220209	0.312282	0.297419	0.31504	0.318351	0.312135	0.296255
	21	0.315713	0.220252	0.312173	0.297458	0.315021	0.318388	0.312169	0.296241
	22	0.315749	0.220282	0.312302	0.297472	0.315055	0.318384	0.312201	0.296283
	23	0.315801	0.220293	0.31234	0.297497	0.315118	0.318464	0.312348	0.296363
	24	0.315824	0.220316	0.312282	0.297545	0.315137	0.318447	0.312242	0.296293
	25	0.315824	0.220304	0.312406	0.297585	0.315166	0.318505	0.312235	0.296335
	26	0.31589	0.220323	0.312346	0.297616	0.315195	0.318518	0.312305	0.296355
	27	0.315896	0.220361	0.312387	0.297602	0.315245	0.318572	0.312355	0.296391
	28	0.315946	0.22035	0.312315	0.297652	0.315265	0.318566	0.312356	0.296425
	29	0.315983	0.220357	0.312418	0.297695	0.315272	0.318588	0.312388	0.296435
	30	0.315994	0.220348	0.312527	0.297744	0.315301	0.318616	0.312401	0.296427
	31	0.316027	0.22036	0.312474	0.297774	0.315349	0.318603	0.312461	0.296479
	32	0.315993	0.220374	0.312584	0.297754	0.315343	0.318648	0.312463	0.296486
	33	0.316081	0.220368	0.312565	0.297786	0.315358	0.318651	0.312491	0.296478
	34	0.316104	0.220384	0.312582	0.297829	0.315409	0.318705	0.312484	0.296513
	35	0.316113	0.220384	0.312538	0.297852	0.315438	0.318695	0.312516	0.296491
	36	0.316109	0.220402	0.312623	0.297834	0.315487	0.318711	0.312557	0.296538
	37	0.316152	0.220394	0.312585	0.297883	0.315474	0.31875	0.312582	0.296544
	38	0.316141	0.220386	0.312715	0.297929	0.315559	0.318792	0.312631	0.296578
	39	0.316188	0.220416	0.312637	0.297946	0.315598	0.318782	0.312656	0.29656
	40	0.31648	0.220634	0.312784	0.298027	0.314958	0.316097	0.30955	0.294252
	41	0.315015	0.219587	0.312652	0.297708	0.31661	0.319638	0.312923	0.296718
	42	0.316241	0.220299	0.312484	0.297964	0.315412	0.318429	0.312311	0.296667
	43	0.315977	0.220249	0.312739	0.298003	0.315542	0.319017	0.312818	0.296674
	44	0.31629	0.220448	0.312717	0.298059	0.315738	0.318939	0.312856	0.296767
	45	0.316319	0.220418	0.312762	0.298078	0.315732	0.31889	0.312744	0.296665
	46	0.315898	0.220259	0.312753	0.29814	0.315794	0.318989	0.312111	0.296442
	47	0.316687	0.220827	0.312721	0.297489	0.312943	0.316584	0.309908	0.295267
	48	0.316366	0.220557	0.312829	0.298195	0.315556	0.318508	0.312189	0.29624
	49	0.317034	0.220789	0.312932	0.298293	0.315135	0.319053	0.313845	0.297575
	50	0.316597	0.22045	0.312849	0.298207	0.316037	0.319337	0.313581	0.296943
	51	0.316427	0.220471	0.312885	0.298253	0.316023	0.319119	0.312944	0.296861
	52	0.316477	0.220445	0.312898	0.298298	0.315998	0.319166	0.31292	0.29683
	53	0.316447	0.220436	0.312925	0.298337	0.315945	0.319109	0.312976	0.296841
	54	0.316475	0.220453	0.312963	0.298377	0.31597	0.319105	0.312942	0.296847
	55	0.316519	0.22043	0.312938	0.298358	0.316014	0.319116	0.312975	0.296833
	56	0.316529	0.220463	0.312975	0.298366	0.315958	0.319099	0.312966	0.296852
	57	0.316554	0.220454	0.312975	0.298434	0.316027	0.319151	0.312995	0.296869
	58	0.316582	0.22047	0.312998	0.298456	0.316041	0.319114	0.313012	0.2969
	59	0.316598	0.220469	0.313009	0.298465	0.315987	0.319116	0.312952	0.296858
	60	0.316524	0.220416	0.313027	0.298497	0.315991	0.319139	0.31302	0.296894
	61	0.316635	0.220451	0.313071	0.298473	0.316098	0.319198	0.313021	0.296922
	62	0.316666	0.220464	0.313076	0.298506	0.316153	0.319277	0.313224	0.29694
	63	0.316692	0.220482	0.313054	0.298531	0.316223	0.31924	0.313044	0.296933
	64	0.316732	0.220458	0.313096	0.298567	0.31626	0.319277	0.313093	0.29696
	65	0.316717	0.220456	0.313088	0.29857	0.316232	0.319315	0.313141	0.296978
	66	0.316746	0.220444	0.313111	0.298633	0.316265	0.319211	0.313033	0.296956
	67	0.316717	0.220509	0.313111	0.298605	0.316243	0.319281	0.312862	0.296655
	68	0.316774	0.22017	0.313071	0.298598	0.313845	0.316449	0.309687	0.294907
	69	0.317075	0.220678	0.313174	0.298706	0.317379	0.320252	0.313242	0.297112
	70	0.31646	0.220429	0.313171	0.298488	0.315505	0.319399	0.31362	0.297408
	71	0.316321	0.220485	0.313269	0.298854	0.317017	0.319705	0.313344	0.297059
	72	0.316463	0.220035	0.313054	0.298462	0.316109	0.319317	0.313297	0.297092
	73	0.317259	0.220637	0.313243	0.298798	0.316833	0.319652	0.313533	0.297317
	74	0.31686	0.220465	0.313242	0.298729	0.316445	0.319445	0.313326	0.297132
	75	0.316926	0.220506	0.313262	0.298763	0.316481	0.319487	0.31335	0.297188
	76	0.316927	0.220509	0.313305	0.298771	0.316518	0.319494	0.313361	0.297171
	77	0.316953	0.220508	0.313324	0.298789	0.316541	0.319479	0.313396	0.297169
	78	0.316911	0.220326	0.313291	0.298722	0.316248	0.319472	0.31362	0.297393
	79	0.317043	0.220453	0.313377	0.298857	0.316528	0.319459	0.313457	0.297183
	80	0.316988	0.220405	0.313381	0.298864	0.316491	0.319481	0.313402	0.297206
	81	0.31671	0.220258	0.313343	0.298781	0.316129	0.319313	0.313585	0.297403
	82	0.316868	0.220416	0.313433	0.298879	0.31739	0.319974	0.31371	0.297302
	83	0.317535	0.22068	0.3135	0.298933	0.317108	0.320006	0.313925	0.297414
	84	0.316907	0.220437	0.313446	0.298924	0.31673	0.319551	0.313687	0.297329
	85	0.317124	0.220475	0.31343	0.298928	0.316761	0.319614	0.313603	0.29728
	86	0.317088	0.220457	0.313525	0.298903	0.316749	0.319636	0.313568	0.297243
	87	0.317086	0.220465	0.313508	0.298908	0.316744	0.319632	0.313621	0.297262
	88	0.317141	0.220428	0.313472	0.298937	0.316786	0.319653	0.313635	0.297303
	89	0.317151	0.220462	0.313564	0.298931	0.316799	0.319703	0.313639	0.297282
	90	0.317184	0.220414	0.313529	0.298902	0.316809	0.319374	0.313601	0.297424
	91	0.317134	0.220465	0.313526	0.29893	0.316723	0.319692	0.313635	0.297313
	92	0.31718	0.220428	0.313574	0.298953	0.316461	0.319541	0.313517	0.297237
	93	0.31719	0.220451	0.313571	0.298943	0.316811	0.319776	0.313706	0.297381
	94	0.317235	0.220434	0.313558	0.298898	0.316816	0.319732	0.313737	0.29735
	95	0.31722	0.220448	0.313646	0.298897	0.316818	0.319796	0.313722	0.297226
	96	0.317267	0.220462	0.313693	0.298891	0.31683	0.319732	0.313603	0.297238
	97	0.31726	0.220473	0.313692	0.298913	0.316898	0.319825	0.313771	0.297368
	98	0.317314	0.220473	0.313656	0.298907	0.316876	0.319793	0.313793	0.297466
	99	0.317293	0.220448	0.313746	0.298893	0.316944	0.319818	0.313779	0.297459
	100	0.317327	0.22044	0.313673	0.298865	0.316977	0.319863	0.31382	0.297483
	101	0.317338	0.220447	0.31372	0.298822	0.316999	0.319852	0.313839	0.297461
	102	0.317371	0.220491	0.313783	0.298822	0.317062	0.319881	0.313903	0.297506
	103	0.317411	0.220471	0.31368	0.298836	0.317057	0.319866	0.313846	0.297448
	104	0.317411	0.220484	0.313776	0.29882	0.317088	0.3198	0.313641	0.297359
	105	0.317488	0.220492	0.313693	0.298812	0.317197	0.31997	0.313909	0.297571
	106	0.317475	0.22049	0.313803	0.298802	0.317133	0.319932	0.313904	0.297556
	107	0.317473	0.220465	0.313794	0.29878	0.317196	0.319972	0.313943	0.297564
	108	0.317497	0.220481	0.313734	0.298796	0.317187	0.319971	0.313936	0.297568
	109	0.317513	0.220508	0.313796	0.29874	0.317223	0.320017	0.313936	0.297571
	110	0.317538	0.220502	0.313836	0.298768	0.317205	0.32004	0.313994	0.297574
	111	0.317512	0.220485	0.313818	0.298745	0.317224	0.32002	0.313984	0.297592
	112	0.317516	0.220453	0.313833	0.298728	0.317277	0.320057	0.314018	0.297635
	113	0.317519	0.220452	0.313886	0.298706	0.317277	0.320034	0.314034	0.297626
	114	0.317558	0.220448	0.313901	0.298648	0.317312	0.320043	0.31405	0.297623
	115	0.317571	0.220465	0.314023	0.298639	0.317266	0.32008	0.314068	0.297609
	116	0.317578	0.220475	0.313958	0.298565	0.317321	0.320083	0.31407	0.297657
	117	0.317601	0.22047	0.314008	0.298564	0.317366	0.320111	0.314124	0.297675
	118	0.317637	0.220451	0.313998	0.298567	0.317394	0.320107	0.314115	0.297691
	119	0.317676	0.220476	0.314016	0.298563	0.317399	0.320113	0.314144	0.297675
	120	0.317678	0.220488	0.314018	0.298553	0.31745	0.320172	0.314139	0.297703
	121	0.317692	0.22048	0.314012	0.298534	0.317484	0.320163	0.314164	0.297683
	122	0.317762	0.220506	0.314061	0.298474	0.317518	0.320197	0.314191	0.297751
	123	0.317737	0.220499	0.31402	0.298502	0.317525	0.320191	0.314201	0.297754
	124	0.317739	0.220504	0.314059	0.298525	0.317535	0.32022	0.314208	0.297733
	125	0.317782	0.220484	0.314071	0.2985	0.317574	0.320266	0.314231	0.297758
	126	0.317802	0.220502	0.314057	0.298507	0.317557	0.32021	0.314217	0.297766
	127	0.317829	0.220521	0.314079	0.298465	0.317564	0.320278	0.314272	0.297823
	128	0.317822	0.220512	0.314127	0.2985	0.317593	0.320276	0.314266	0.297811
	129	0.317827	0.220495	0.314087	0.298486	0.317632	0.320349	0.314268	0.297843
	130	0.31785	0.220495	0.314139	0.298462	0.317665	0.320346	0.314341	0.297833
	131	0.317847	0.220467	0.314169	0.298461	0.317679	0.320349	0.314323	0.29783
	132	0.317867	0.220428	0.314223	0.29844	0.317685	0.320344	0.31439	0.297829
	133	0.317894	0.220493	0.314274	0.298431	0.317731	0.320363	0.314373	0.297873
	134	0.317898	0.220481	0.314208	0.298427	0.317718	0.320385	0.314405	0.297867
	135	0.317911	0.220502	0.314249	0.298455	0.31771	0.320393	0.314392	0.297875
	136	0.317939	0.220488	0.314407	0.298409	0.317778	0.320386	0.314388	0.297877
	137	0.317937	0.220486	0.314237	0.298393	0.317814	0.320413	0.314467	0.297943
	138	0.317978	0.220498	0.314306	0.29838	0.317815	0.320405	0.314475	0.29793
	139	0.317977	0.220503	0.31434	0.29835	0.317656	0.320282	0.3143	0.297847
	140	0.317963	0.220529	0.314395	0.298341	0.317809	0.320478	0.314464	0.29793
	141	0.317989	0.220485	0.314356	0.298339	0.317858	0.320513	0.31453	0.297951
	142	0.318	0.220484	0.314434	0.298301	0.317909	0.320481	0.314519	0.297965
	143	0.318031	0.220467	0.314434	0.298293	0.317891	0.320497	0.314568	0.297979
	144	0.318041	0.220509	0.314436	0.298256	0.317917	0.320524	0.314582	0.297985
	145	0.318081	0.220484	0.314475	0.298239	0.317962	0.320639	0.314749	0.298149
	146	0.318005	0.220422	0.314334	0.298162	0.318016	0.32042	0.314378	0.2978
	147	0.318257	0.220462	0.314456	0.298179	0.318062	0.320642	0.314495	0.298127
	148	0.318197	0.220595	0.314502	0.298209	0.317757	0.320236	0.314193	0.297805
	149	0.318136	0.220512	0.314507	0.298167	0.318098	0.320635	0.314607	0.29807
	150	0.318195	0.22058	0.314502	0.298178	0.31812	0.320663	0.314666	0.298073
	151	0.318211	0.220521	0.314513	0.298151	0.318128	0.320679	0.314695	0.298098
	152	0.318201	0.220543	0.314565	0.298174	0.318197	0.320712	0.314724	0.298126
	153	0.318256	0.220535	0.314523	0.298149	0.318168	0.32069	0.314727	0.298145
	154	0.318229	0.220529	0.314524	0.298109	0.318155	0.320683	0.314727	0.298151
	155	0.31825	0.220554	0.314517	0.29807	0.318196	0.320762	0.314755	0.298175
	156	0.31828	0.220535	0.314554	0.298082	0.318186	0.32075	0.314765	0.298167
	157	0.318286	0.220558	0.314588	0.2981	0.318211	0.320761	0.314758	0.298203
	158	0.318296	0.220548	0.314593	0.298036	0.318292	0.320787	0.314811	0.298241
	159	0.318333	0.220514	0.314625	0.298022	0.318279	0.32083	0.314851	0.298224
	160	0.318344	0.220537	0.314622	0.298025	0.318335	0.320861	0.314931	0.298266
	161	0.318325	0.220506	0.314662	0.297993	0.318363	0.320824	0.314913	0.298249
	162	0.318351	0.220509	0.314664	0.297934	0.31837	0.320833	0.314865	0.298231
	163	0.318342	0.220487	0.314693	0.297987	0.318332	0.32082	0.314935	0.298249
	164	0.318329	0.22055	0.314712	0.297954	0.318347	0.320827	0.31491	0.298238
	165	0.31837	0.220529	0.314745	0.297922	0.318387	0.320898	0.314977	0.298276
	166	0.318412	0.220516	0.314772	0.297933	0.318392	0.320878	0.314975	0.29826
	167	0.31846	0.220546	0.314791	0.297911	0.318407	0.320941	0.314949	0.298288
	168	0.318465	0.220537	0.314829	0.297873	0.318476	0.320932	0.314961	0.298321
	169	0.318478	0.22054	0.314817	0.297896	0.318497	0.320943	0.315042	0.298326
	170	0.318441	0.220536	0.314842	0.297863	0.318498	0.320973	0.315074	0.298375
	171	0.318675	0.220469	0.314811	0.297837	0.319084	0.321308	0.315164	0.298375
	172	0.318663	0.220535	0.314945	0.297867	0.319074	0.321306	0.315175	0.298478
	173	0.318607	0.220593	0.314933	0.297843	0.318471	0.320954	0.315055	0.298336
	174	0.318563	0.220555	0.314925	0.297818	0.318583	0.320996	0.315135	0.298433
	175	0.318605	0.220571	0.314983	0.297776	0.318587	0.321017	0.315131	0.298428
	176	0.318544	0.220558	0.31493	0.297948	0.318598	0.321046	0.315152	0.298438
	177	0.318634	0.220557	0.31499	0.297843	0.318651	0.321042	0.315135	0.298423
	178	0.318644	0.2206	0.314935	0.297856	0.318697	0.321086	0.315105	0.298439
	179	0.318685	0.220591	0.314998	0.297832	0.318692	0.321137	0.315186	0.298489
	180	0.318668	0.220605	0.315012	0.297821	0.318692	0.321138	0.315166	0.298506
	181	0.318699	0.220606	0.315031	0.297797	0.318715	0.321162	0.315249	0.298484
	182	0.31873	0.220608	0.314986	0.297823	0.318773	0.321125	0.315227	0.298489
	183	0.318706	0.220614	0.315021	0.297792	0.318803	0.321177	0.315289	0.298524
	184	0.318758	0.220601	0.315074	0.297828	0.318788	0.321194	0.31528	0.298555
	185	0.318724	0.220594	0.315043	0.297825	0.318845	0.321204	0.315316	0.298565
	186	0.31874	0.22058	0.315057	0.297771	0.318878	0.32123	0.315309	0.298591
	187	0.318777	0.220601	0.315039	0.297806	0.318852	0.321247	0.315351	0.298543
	188	0.318812	0.22062	0.315145	0.297805	0.318906	0.321286	0.315337	0.298552
	189	0.318799	0.220581	0.315065	0.297781	0.318893	0.321271	0.315371	0.298606
	190	0.318839	0.220649	0.315112	0.297759	0.318927	0.321286	0.31537	0.298587
	191	0.318855	0.22061	0.315095	0.297709	0.318912	0.321319	0.315416	0.298599
	192	0.318887	0.22064	0.315152	0.297678	0.318982	0.321334	0.315383	0.298633
	193	0.318854	0.220625	0.31514	0.297689	0.318962	0.32134	0.31544	0.298677
	194	0.318893	0.220601	0.315137	0.297714	0.318992	0.32138	0.315458	0.298651
	195	0.31888	0.220618	0.315237	0.297732	0.319031	0.321365	0.315479	0.298708
	196	0.318938	0.220591	0.315184	0.297767	0.319031	0.32141	0.315488	0.298655
	197	0.318922	0.220608	0.315178	0.297759	0.319003	0.321422	0.315457	0.298684
	198	0.318928	0.220592	0.315242	0.297782	0.319037	0.321414	0.315507	0.298747
	199	0.318964	0.22061	0.315259	0.297764	0.31909	0.32141	0.315512	0.298684
	200	0.318975	0.22062	0.315255	0.297801	0.31908	0.321414	0.315514	0.298735
	201	0.31898	0.220606	0.315267	0.297776	0.319121	0.321488	0.3156	0.29874
	202	0.318969	0.220599	0.315317	0.297825	0.319137	0.321467	0.315597	0.298735
	203	0.319008	0.220591	0.315344	0.297848	0.31934	0.321668	0.315715	0.298808
	204	0.319013	0.220644	0.315354	0.297823	0.319223	0.321614	0.31576	0.298847
	205	0.319023	0.220614	0.315348	0.297781	0.319727	0.322037	0.316023	0.298945
	206	0.319007	0.220617	0.315428	0.297817	0.319274	0.32156	0.315669	0.298789
	207	0.31904	0.220633	0.315408	0.297804	0.319136	0.321373	0.315444	0.298604
	208	0.319098	0.220642	0.315487	0.297822	0.319238	0.321521	0.315665	0.298801
	209	0.319127	0.220628	0.315467	0.297838	0.319251	0.32155	0.315692	0.298838
	210	0.31912	0.220631	0.315527	0.297828	0.319291	0.321522	0.315667	0.298823
	211	0.319165	0.2206	0.315512	0.297845	0.319334	0.321595	0.315738	0.298851
	212	0.319133	0.220659	0.315517	0.297851	0.319334	0.321603	0.315777	0.29887
	213	0.31916	0.220649	0.315531	0.297882	0.319342	0.321613	0.315775	0.298868
	214	0.319224	0.220633	0.315442	0.297865	0.319476	0.321527	0.315539	0.298619
	215	0.319172	0.22065	0.3156	0.297842	0.319556	0.321707	0.315864	0.298925
	216	0.319212	0.220666	0.315594	0.297845	0.319467	0.321679	0.315865	0.298931
	217	0.319244	0.220656	0.31561	0.297888	0.31949	0.321674	0.315864	0.298932
	218	0.319267	0.220662	0.315588	0.297901	0.319488	0.321705	0.315862	0.298951
	219	0.319261	0.220702	0.315625	0.297919	0.319526	0.321714	0.315852	0.298976
	220	0.319296	0.220697	0.315645	0.297922	0.319576	0.321765	0.315902	0.298978
	221	0.319326	0.220708	0.315699	0.297936	0.319492	0.321356	0.314915	0.29862
	222	0.318641	0.220174	0.315553	0.297869	0.320354	0.321987	0.315819	0.298694
	223	0.318738	0.218817	0.315342	0.297692	0.318657	0.321449	0.316278	0.299208
	224	0.319597	0.220786	0.315722	0.297939	0.319662	0.321785	0.315892	0.298925
	225	0.31937	0.220714	0.315736	0.297971	0.319577	0.321778	0.315998	0.299014
	226	0.319426	0.220723	0.315755	0.297992	0.319674	0.321806	0.315969	0.299014
	227	0.319394	0.220689	0.315708	0.297974	0.319651	0.321843	0.316035	0.299029
	228	0.319374	0.220731	0.315786	0.298007	0.319687	0.321867	0.316015	0.299021
	229	0.319427	0.220714	0.31578	0.298012	0.319673	0.321834	0.316032	0.29907
	230	0.319482	0.22072	0.315823	0.29802	0.319765	0.321906	0.316077	0.299042
	231	0.319468	0.220706	0.315869	0.298021	0.319753	0.321901	0.316046	0.299104
	232	0.319501	0.220708	0.315857	0.298005	0.319782	0.321948	0.316087	0.299138
	233	0.319474	0.220747	0.315858	0.298042	0.319777	0.321925	0.316148	0.299127
	234	0.319906	0.22092	0.315936	0.298117	0.319672	0.321666	0.315977	0.299036
	235	0.320128	0.220999	0.3159	0.298116	0.320666	0.322714	0.316871	0.299616
	236	0.319552	0.220728	0.31592	0.297854	0.319895	0.322003	0.31611	0.299152
	237	0.319502	0.220731	0.315889	0.297985	0.320001	0.322145	0.316277	0.299239
	238	0.319585	0.220723	0.315903	0.298053	0.319984	0.322099	0.316255	0.299244
	239	0.319574	0.220759	0.31592	0.298027	0.319981	0.322053	0.316229	0.299228
	240	0.319626	0.220767	0.315924	0.297996	0.319965	0.322077	0.316227	0.29921
	241	0.319629	0.220761	0.315934	0.298055	0.320009	0.322124	0.316269	0.299251
	242	0.319641	0.220765	0.315959	0.298061	0.320007	0.322122	0.316282	0.29925
	243	0.319708	0.220747	0.316001	0.298047	0.320059	0.322147	0.316265	0.299282
	244	0.319686	0.220758	0.316029	0.298073	0.320038	0.322167	0.316295	0.299338
	245	0.319671	0.220781	0.316017	0.298087	0.320103	0.322159	0.316353	0.29929
	246	0.319685	0.220769	0.316046	0.298114	0.320128	0.322175	0.316332	0.299327
	247	0.319704	0.22081	0.316055	0.298134	0.3201	0.322179	0.31634	0.299296
	248	0.319764	0.220745	0.316063	0.298151	0.320052	0.322132	0.316305	0.299336
	249	0.319754	0.220738	0.316077	0.298105	0.320145	0.322214	0.316327	0.299311
	250	0.319805	0.22081	0.316089	0.298133	0.320042	0.322162	0.316328	0.299282
	251	0.319906	0.220796	0.316115	0.298132	0.32041	0.322507	0.316645	0.299534
	252	0.319817	0.220804	0.316131	0.298132	0.320309	0.322356	0.316427	0.299396
	253	0.319849	0.220782	0.316122	0.298157	0.320211	0.322362	0.316539	0.29943
	254	0.31985	0.220802	0.316123	0.298188	0.320218	0.322328	0.316468	0.299418
	255	0.319833	0.220785	0.31617	0.298196	0.320272	0.322372	0.316539	0.299414
	256	0.319879	0.220824	0.316165	0.298185	0.320326	0.322366	0.316564	0.299509
	257	0.319828	0.220801	0.316196	0.298175	0.320223	0.322315	0.316479	0.299438
	258	0.319883	0.220819	0.316186	0.298182	0.320295	0.322283	0.316388	0.29943
	259	0.31985	0.220775	0.316215	0.298192	0.320327	0.322351	0.316479	0.299432
	260	0.319952	0.220685	0.316198	0.29815	0.319741	0.321844	0.316018	0.299085
	261	0.31998	0.22069	0.316173	0.298211	0.320338	0.321918	0.315223	0.298889
	262	0.320034	0.22084	0.316231	0.298288	0.32038	0.322351	0.316579	0.299465
	263	0.319987	0.22085	0.316453	0.298263	0.320398	0.322448	0.316599	0.299487
	264	0.320015	0.22082	0.31629	0.298298	0.320405	0.322445	0.31659	0.299521
	265	0.320025	0.220841	0.316418	0.29829	0.320539	0.322684	0.317084	0.299804
	266	0.32015	0.220894	0.316287	0.298318	0.320711	0.323097	0.318986	0.300213
	267	0.319765	0.22066	0.316301	0.298237	0.320078	0.322288	0.316603	0.29955
	268	0.319692	0.220622	0.316334	0.298336	0.320553	0.322629	0.316927	0.299698
	269	0.31928	0.220384	0.316355	0.29841	0.320021	0.322193	0.316519	0.299273
	270	0.319959	0.22088	0.316403	0.298394	0.321252	0.323331	0.317589	0.300046
	271	0.320362	0.221035	0.316422	0.298344	0.320679	0.322844	0.317337	0.300024
	272	0.320073	0.220809	0.31644	0.298401	0.32072	0.322745	0.31691	0.299735
	273	0.320062	0.220791	0.316463	0.298373	0.32059	0.322612	0.31674	0.299663
	274	0.320104	0.220821	0.316482	0.298362	0.320655	0.322723	0.316925	0.299703
	275	0.320154	0.220829	0.316521	0.298386	0.32075	0.322757	0.316899	0.299737
	276	0.320132	0.220804	0.316539	0.298433	0.320619	0.322694	0.316947	0.299674
	277	0.320163	0.220816	0.316521	0.298389	0.320755	0.322672	0.31684	0.299667
	278	0.320183	0.220855	0.316552	0.298446	0.320759	0.322685	0.316859	0.299642
	279	0.320173	0.220854	0.316592	0.298467	0.32079	0.322729	0.316921	0.299726
	280	0.320166	0.220847	0.316631	0.298506	0.320881	0.322807	0.316922	0.299725
	281	0.320229	0.220876	0.316669	0.298506	0.320773	0.322691	0.316813	0.299663
	282	0.320307	0.220916	0.316657	0.298523	0.320879	0.322791	0.316969	0.299761
	283	0.320262	0.22087	0.316688	0.298485	0.320875	0.322786	0.316965	0.299741
	284	0.320167	0.220785	0.316663	0.2985	0.32062	0.322725	0.317054	0.299812
	285	0.320152	0.220746	0.316682	0.29854	0.320355	0.322261	0.316413	0.29942
	286	0.320424	0.220967	0.316739	0.298605	0.321398	0.323374	0.317743	0.300184
	287	0.320304	0.220908	0.316696	0.298523	0.320915	0.322772	0.317018	0.299778
	288	0.32036	0.220902	0.316748	0.298553	0.321041	0.322939	0.317129	0.299848
	289	0.3204	0.220905	0.316739	0.298563	0.32098	0.322894	0.317066	0.299804
	290	0.3203	0.220888	0.316767	0.298571	0.320751	0.322668	0.316865	0.299759
	291	0.320445	0.220938	0.316737	0.298631	0.321145	0.322986	0.317162	0.299935
	292	0.3204	0.22088	0.316765	0.298615	0.321031	0.322789	0.316879	0.29982
	293	0.320421	0.220906	0.316802	0.29866	0.321137	0.323018	0.317207	0.299974
	294	0.320444	0.22096	0.31682	0.298703	0.321152	0.323023	0.317261	0.299953
	295	0.32045	0.220916	0.31679	0.29872	0.321122	0.322994	0.317158	0.299907
	296	0.320464	0.220915	0.316815	0.298729	0.321118	0.323029	0.317173	0.299945
	297	0.320446	0.220909	0.316835	0.298749	0.321128	0.323054	0.317226	0.299953
	298	0.320508	0.220893	0.316854	0.298771	0.32119	0.323081	0.317254	0.299953
	299	0.320582	0.221001	0.316906	0.298772	0.321523	0.323279	0.317509	0.300087
	300	0.320676	0.220954	0.316897	0.298781	0.321304	0.322724	0.316931	0.299965
	301	0.320453	0.220898	0.31692	0.298769	0.3209	0.322702	0.316947	0.29976
	302	0.320509	0.220937	0.316966	0.298832	0.321201	0.323167	0.317384	0.299992
	303	0.320593	0.220953	0.316993	0.298813	0.32127	0.323088	0.317382	0.300037
	304	0.320576	0.220919	0.317021	0.298819	0.321347	0.323122	0.317413	0.300044
	305	0.320805	0.221097	0.317062	0.298856	0.32171	0.323484	0.317771	0.300233
	306	0.320641	0.22096	0.317004	0.298841	0.32135	0.323192	0.317401	0.300055
	307	0.320638	0.220983	0.317066	0.298835	0.321347	0.323199	0.31743	0.30008
	308	0.320653	0.22097	0.317055	0.298852	0.3214	0.323205	0.317427	0.300071
	309	0.32073	0.221004	0.317051	0.298876	0.32165	0.323622	0.317958	0.30031
	310	0.320633	0.220931	0.317013	0.298857	0.321602	0.323194	0.317272	0.300236
	311	0.320229	0.220742	0.316995	0.299414	0.321015	0.322707	0.316625	0.299667
	312	0.32078	0.221006	0.317091	0.299549	0.321661	0.32316	0.317072	0.299821
	313	0.320686	0.220922	0.317076	0.29968	0.321007	0.322932	0.317182	0.299985
	314	0.320752	0.220977	0.317091	0.299764	0.321342	0.323188	0.317282	0.299999
	315	0.320747	0.220942	0.317113	0.299806	0.321341	0.323215	0.317408	0.300114
	316	0.320772	0.220951	0.317121	0.299906	0.321486	0.323289	0.317517	0.300154
	317	0.320798	0.220954	0.317164	0.300052	0.32154	0.323329	0.317566	0.300178
	318	0.320805	0.220976	0.317193	0.300084	0.321637	0.323409	0.317706	0.300287
	319	0.32086	0.220946	0.317177	0.300084	0.321665	0.323447	0.317632	0.300237
	320	0.32084	0.220993	0.317186	0.3001	0.321539	0.323262	0.317398	0.300122
	321	0.320848	0.220961	0.317215	0.300103	0.321492	0.323334	0.317615	0.300213
	322	0.320867	0.220997	0.31725	0.300126	0.32159	0.323399	0.317628	0.300264
	323	0.32084	0.220979	0.317254	0.300092	0.321642	0.323453	0.31769	0.300264
	324	0.320908	0.220965	0.317287	0.300088	0.321644	0.323422	0.317648	0.30025
	325	0.320907	0.221022	0.317281	0.300099	0.321633	0.323438	0.317632	0.30025
	326	0.320935	0.220991	0.317321	0.300142	0.321666	0.323433	0.317707	0.300251
	327	0.320914	0.220987	0.317352	0.30021	0.32168	0.323483	0.317747	0.300282
	328	0.320967	0.221005	0.317352	0.300264	0.32172	0.323517	0.317747	0.300315
	329	0.320961	0.220991	0.31737	0.300293	0.321695	0.323486	0.317715	0.300318
	330	0.320966	0.221021	0.317389	0.30033	0.321733	0.323523	0.317774	0.30032
	331	0.321034	0.221038	0.317437	0.300367	0.32176	0.323529	0.317802	0.300335
	332	0.321005	0.221017	0.317402	0.300456	0.321763	0.323558	0.317824	0.300378
	333	0.321033	0.221048	0.31747	0.300501	0.321839	0.323575	0.317826	0.300381
	334	0.321077	0.221031	0.317476	0.300565	0.321845	0.323567	0.317841	0.300373
	335	0.321062	0.221013	0.317465	0.300603	0.321882	0.323645	0.317871	0.300397
	336	0.321079	0.221051	0.317516	0.300687	0.321867	0.323651	0.317875	0.300422
	337	0.321066	0.221031	0.317538	0.300709	0.321897	0.32365	0.317898	0.300441
	338	0.3211	0.221051	0.317531	0.300808	0.32192	0.32369	0.317937	0.300417
	339	0.321135	0.221042	0.317553	0.300874	0.321941	0.323665	0.317937	0.300444
	340	0.321128	0.221072	0.317558	0.300932	0.321959	0.323711	0.317952	0.300467
	341	0.321167	0.221075	0.317629	0.300999	0.321997	0.323719	0.317955	0.30049
	342	0.321158	0.221102	0.317593	0.301038	0.322014	0.323732	0.317969	0.300475
	343	0.32121	0.221108	0.31759	0.301043	0.322038	0.323743	0.317982	0.300522
	344	0.321249	0.221078	0.317626	0.30108	0.322068	0.323754	0.318022	0.300567
	345	0.321226	0.221085	0.317611	0.301115	0.322107	0.32381	0.318016	0.30056
	346	0.321244	0.221101	0.317672	0.30109	0.322123	0.323835	0.31805	0.300563
	347	0.321279	0.221099	0.317655	0.301097	0.322124	0.323829	0.318056	0.300602
	348	0.321293	0.221131	0.317698	0.301117	0.322122	0.323847	0.318102	0.300584
	349	0.321273	0.221085	0.317715	0.301169	0.32217	0.323857	0.318113	0.300624
	350	0.321318	0.221146	0.317705	0.301168	0.322201	0.323925	0.318102	0.300614
	351	0.321328	0.221096	0.3177	0.301177	0.322197	0.323903	0.318152	0.300649
	352	0.321317	0.22113	0.317745	0.301196	0.322226	0.323936	0.318159	0.300615
	353	0.321361	0.221106	0.317724	0.301213	0.322237	0.32394	0.318172	0.30063
	354	0.321383	0.221153	0.317733	0.301267	0.322246	0.323948	0.318172	0.30066
	355	0.32143	0.221096	0.317767	0.301267	0.322238	0.323954	0.318161	0.300647
	356	0.321407	0.221102	0.317779	0.301242	0.322288	0.323962	0.318202	0.300689
	357	0.32142	0.221104	0.317788	0.301268	0.322293	0.324002	0.318219	0.300693
	358	0.321443	0.221103	0.31779	0.301304	0.322332	0.323985	0.318243	0.300703
	359	0.321445	0.221129	0.317843	0.301301	0.322325	0.323941	0.318265	0.300709
	360	0.321434	0.221116	0.317853	0.301312	0.322363	0.323969	0.318277	0.300749
	361	0.321457	0.221124	0.317894	0.301315	0.322351	0.324025	0.318319	0.300746
	362	0.321498	0.221112	0.31792	0.301313	0.322382	0.324011	0.318342	0.300775
	363	0.321471	0.221126	0.317906	0.30131	0.322376	0.324019	0.318322	0.300749
	364	0.321505	0.22116	0.317926	0.301299	0.32245	0.324042	0.318349	0.300779
	365	0.321532	0.221112	0.317948	0.301309	0.322453	0.324081	0.318356	0.300811
	366	0.321521	0.22117	0.317979	0.301367	0.322427	0.324084	0.318382	0.300798
	367	0.321544	0.22116	0.318036	0.301328	0.322451	0.324118	0.318412	0.300831
	368	0.32153	0.221171	0.318006	0.301336	0.322481	0.324106	0.318441	0.300802
	369	0.321604	0.221172	0.318036	0.301304	0.322517	0.324139	0.318408	0.300834
	370	0.321615	0.221176	0.318074	0.301345	0.322507	0.324173	0.31844	0.300857
	371	0.32164	0.221157	0.318071	0.301366	0.322569	0.324163	0.318459	0.300864
	372	0.321626	0.221189	0.318051	0.301361	0.322594	0.3242	0.31848	0.30088
	373	0.321638	0.221172	0.318064	0.301403	0.322587	0.324194	0.318509	0.300907
	374	0.321643	0.221136	0.318118	0.301383	0.32263	0.32424	0.318502	0.300868
	375	0.321667	0.221169	0.318141	0.301466	0.322647	0.324219	0.318554	0.30095
	376	0.321652	0.221172	0.318131	0.301424	0.322668	0.324235	0.318568	0.300948
	377	0.321685	0.221212	0.318123	0.301439	0.322667	0.324268	0.318576	0.300914
	378	0.321727	0.221204	0.318205	0.301446	0.322681	0.324288	0.3186	0.30097
	379	0.321728	0.221188	0.318227	0.301446	0.322676	0.324303	0.318625	0.300978
	380	0.321775	0.221198	0.318191	0.301492	0.322696	0.324313	0.318636	0.300994
	381	0.321745	0.221187	0.318237	0.301491	0.322761	0.324345	0.318644	0.301023
	382	0.321779	0.221188	0.318243	0.301513	0.32279	0.324342	0.31866	0.300988
	383	0.321804	0.221208	0.318246	0.301511	0.32283	0.324384	0.318647	0.301022
	384	0.32185	0.221198	0.318269	0.301511	0.322811	0.324396	0.318683	0.301021
	385	0.321846	0.221191	0.318291	0.301534	0.322891	0.324357	0.318735	0.301077
	386	0.321836	0.221222	0.3183	0.301526	0.322924	0.324394	0.318696	0.30105
	387	0.321829	0.221243	0.318289	0.301538	0.322892	0.324458	0.318773	0.301079
	388	0.321866	0.221221	0.318351	0.301559	0.322908	0.324447	0.318814	0.301089
	389	0.321884	0.221273	0.318339	0.301551	0.322903	0.324491	0.318786	0.301113
	390	0.321935	0.221301	0.318393	0.301585	0.322959	0.324491	0.318834	0.301136
	391	0.321946	0.22129	0.318363	0.301582	0.322978	0.324552	0.318823	0.301171
	392	0.321999	0.221279	0.318389	0.301627	0.323028	0.324559	0.318801	0.301188
	393	0.322006	0.221259	0.318373	0.301628	0.323017	0.324555	0.318871	0.301174
	394	0.321997	0.22126	0.318414	0.301617	0.32303	0.324603	0.318843	0.301242
	395	0.322013	0.221298	0.318407	0.301656	0.323055	0.324609	0.318903	0.301224
	396	0.322017	0.22129	0.31841	0.301694	0.323087	0.324602	0.318908	0.301199
	397	0.32204	0.221301	0.318403	0.301717	0.323084	0.324627	0.318907	0.301264
	398	0.322023	0.221248	0.318414	0.301702	0.323087	0.324672	0.318928	0.301261
	399	0.322062	0.221261	0.318431	0.301754	0.323106	0.324684	0.318964	0.301255
	400	0.322063	0.221277	0.318475	0.301743	0.323126	0.32471	0.318975	0.301267
	401	0.322075	0.221276	0.3185	0.301769	0.323192	0.324721	0.319004	0.301301
	402	0.322087	0.221291	0.318485	0.301787	0.323185	0.32471	0.319016	0.301291
	403	0.322095	0.221277	0.318562	0.30178	0.323196	0.324691	0.319029	0.301309
	404	0.322105	0.221277	0.318567	0.301764	0.323197	0.32475	0.319054	0.301309
	405	0.32217	0.221319	0.318562	0.301751	0.323217	0.32474	0.319094	0.301326
	406	0.322146	0.221319	0.318578	0.301777	0.323262	0.324768	0.319084	0.301347
	407	0.322164	0.221293	0.318662	0.30178	0.323287	0.324797	0.319082	0.301347
	408	0.322195	0.221351	0.318641	0.301787	0.323295	0.324793	0.319088	0.30136
	409	0.322234	0.221344	0.318667	0.301792	0.323343	0.324803	0.319067	0.301366
	410	0.322242	0.221358	0.318696	0.3018	0.323328	0.324827	0.319139	0.301404
	411	0.322263	0.221349	0.318658	0.301822	0.323372	0.32488	0.319151	0.301418
	412	0.322297	0.221344	0.318697	0.301845	0.323389	0.324866	0.319159	0.301445
	413	0.322327	0.221369	0.31867	0.30185	0.3234	0.32491	0.319152	0.301392
	414	0.322291	0.221352	0.318701	0.301836	0.323425	0.32488	0.319164	0.301474
	415	0.322317	0.221328	0.318683	0.301867	0.323441	0.324936	0.319229	0.301471
	416	0.322322	0.221362	0.31874	0.301857	0.323436	0.324951	0.319229	0.301492
	417	0.322362	0.221351	0.318689	0.301865	0.323446	0.324936	0.319254	0.301462
	418	0.322399	0.221355	0.318757	0.301928	0.323476	0.324999	0.31927	0.301516
	419	0.322386	0.221338	0.318726	0.301908	0.323513	0.324972	0.319322	0.301513
	420	0.322415	0.221322	0.318786	0.30194	0.323501	0.325042	0.319322	0.301508
	421	0.322397	0.221353	0.318776	0.301921	0.323518	0.32501	0.319334	0.301528
	422	0.322414	0.221344	0.318797	0.302014	0.323571	0.325036	0.319308	0.301515
	423	0.322414	0.221325	0.318841	0.301958	0.323569	0.325073	0.319351	0.301572
	424	0.322461	0.22138	0.318832	0.301959	0.323584	0.325051	0.319366	0.301582
	425	0.32244	0.221387	0.318871	0.301991	0.323586	0.325067	0.319373	0.301579
	426	0.322491	0.221352	0.318888	0.301986	0.32362	0.325123	0.319421	0.301582
	427	0.3225	0.221402	0.318866	0.302013	0.323654	0.325113	0.319385	0.301593
	428	0.322523	0.221361	0.318901	0.302036	0.323663	0.325155	0.31944	0.30164
	429	0.322531	0.221383	0.318915	0.302054	0.323719	0.325184	0.319429	0.301638
	430	0.322554	0.221406	0.318911	0.30203	0.323713	0.325166	0.319485	0.301664
	431	0.322588	0.221414	0.31895	0.302059	0.323729	0.325201	0.31948	0.301684
	432	0.322617	0.221429	0.318978	0.302055	0.323762	0.325235	0.319493	0.301704
	433	0.322611	0.221436	0.318944	0.302051	0.323805	0.325215	0.319504	0.301683
	434	0.322607	0.221412	0.319023	0.302091	0.323818	0.325237	0.319585	0.301702
	435	0.322627	0.221438	0.319025	0.302076	0.323795	0.325235	0.319575	0.301696
	436	0.32267	0.221469	0.319018	0.302099	0.323867	0.325279	0.319572	0.301772
	437	0.322672	0.221445	0.319068	0.302087	0.323897	0.325299	0.319592	0.301761
	438	0.322667	0.221452	0.31907	0.302109	0.323915	0.325305	0.319636	0.301817
	439	0.322701	0.221497	0.319108	0.302097	0.323922	0.32529	0.319665	0.30182
	440	0.322708	0.221465	0.31911	0.302132	0.323929	0.325359	0.319651	0.3018
	441	0.322709	0.221468	0.319154	0.302115	0.32396	0.325357	0.319679	0.301832
	442	0.322761	0.221485	0.319171	0.30215	0.323997	0.325369	0.319672	0.301842
	443	0.322793	0.221488	0.319177	0.302166	0.323997	0.325435	0.319684	0.301829
	444	0.322787	0.221486	0.319135	0.302168	0.323994	0.325408	0.319732	0.301853
	445	0.322816	0.221445	0.319194	0.302205	0.324025	0.325432	0.319723	0.301864
	446	0.322808	0.221468	0.319182	0.302183	0.32403	0.325446	0.319739	0.301894
	447	0.322808	0.221498	0.319207	0.302199	0.324034	0.325435	0.319766	0.301885
	448	0.322827	0.221496	0.31926	0.302251	0.324035	0.32545	0.319763	0.301922
	449	0.322871	0.221523	0.31923	0.302228	0.324101	0.325476	0.319758	0.301917
	450	0.322876	0.221494	0.319243	0.302253	0.32409	0.325506	0.319807	0.301941
	451	0.322883	0.221488	0.319275	0.302246	0.324098	0.3255	0.319813	0.301946
	452	0.322897	0.221489	0.319263	0.302326	0.32413	0.325531	0.319849	0.301933
	453	0.322895	0.221476	0.319271	0.302341	0.324133	0.325529	0.319899	0.30197
	454	0.322887	0.221472	0.319342	0.302331	0.324189	0.32555	0.319869	0.301972
	455	0.322952	0.221489	0.319331	0.302353	0.324215	0.325563	0.319879	0.302
	456	0.322942	0.221457	0.319351	0.302358	0.324203	0.325555	0.319881	0.301998
	457	0.322938	0.221511	0.319382	0.302383	0.32422	0.325562	0.319935	0.302002
	458	0.322948	0.22148	0.319384	0.302376	0.324245	0.325603	0.319944	0.302049
	459	0.322978	0.221532	0.319394	0.302347	0.324252	0.325629	0.319995	0.30199
	460	0.322986	0.221519	0.319448	0.302376	0.324259	0.325644	0.319989	0.302047
	461	0.322991	0.221531	0.319484	0.302366	0.324301	0.325674	0.320032	0.302032
	462	0.323037	0.221557	0.319506	0.302398	0.32435	0.32567	0.320007	0.302053
	463	0.323042	0.221555	0.3195	0.302416	0.324345	0.325687	0.320017	0.302085
	464	0.323029	0.221532	0.319518	0.302404	0.324353	0.325704	0.320065	0.302085
	465	0.323075	0.221534	0.319567	0.302455	0.324364	0.325727	0.320039	0.302082
	466	0.323088	0.221515	0.319556	0.302429	0.324386	0.325716	0.320094	0.302098
	467	0.323114	0.221576	0.319572	0.302463	0.324387	0.325755	0.320095	0.302086
	468	0.323099	0.221557	0.319551	0.302516	0.32441	0.325767	0.32008	0.302142
	469	0.323143	0.221581	0.319603	0.30245	0.324449	0.325777	0.320113	0.302129
	470	0.323134	0.221533	0.319618	0.302528	0.324437	0.325823	0.320163	0.302166
	471	0.323148	0.221571	0.319647	0.302518	0.324482	0.325818	0.320164	0.302163
	472	0.323171	0.221588	0.319608	0.302578	0.324447	0.325803	0.320196	0.302204
	473	0.32318	0.221582	0.319674	0.302575	0.324528	0.325844	0.320201	0.30219
	474	0.323155	0.221574	0.319631	0.302581	0.324502	0.325879	0.320192	0.302244
	475	0.323244	0.221601	0.319674	0.302603	0.324572	0.325879	0.320238	0.302199
	476	0.323213	0.221579	0.319661	0.302637	0.324588	0.3259	0.320243	0.302241
	477	0.323262	0.2216	0.319676	0.302659	0.324622	0.325931	0.320276	0.302287
	478	0.323268	0.221584	0.319733	0.302699	0.324645	0.325934	0.320287	0.302301
	479	0.323313	0.221576	0.31973	0.302697	0.324651	0.325954	0.320276	0.30231
	480	0.323337	0.221583	0.319747	0.302739	0.324656	0.325945	0.320339	0.302319
	481	0.323329	0.221576	0.319763	0.302766	0.32468	0.325997	0.320344	0.302349
	482	0.323337	0.221587	0.319721	0.302812	0.324736	0.326013	0.320368	0.302325
	483	0.323348	0.221587	0.319769	0.302789	0.324709	0.326038	0.320325	0.302384
	484	0.3234	0.221613	0.319774	0.302811	0.324741	0.326058	0.320374	0.302354
	485	0.323416	0.2216	0.319763	0.302839	0.324704	0.326024	0.320388	0.30238
	486	0.32342	0.221601	0.319831	0.302873	0.324763	0.32609	0.320416	0.302395
	487	0.323442	0.221616	0.319831	0.302863	0.32481	0.326112	0.320441	0.302417
	488	0.32345	0.221621	0.319856	0.302875	0.324789	0.326123	0.320455	0.302442
	489	0.323465	0.221638	0.319856	0.302904	0.324845	0.326129	0.320455	0.302435
	490	0.323476	0.221634	0.319882	0.302892	0.32486	0.326128	0.32048	0.302467
	491	0.323498	0.221644	0.319916	0.302973	0.324871	0.326185	0.320481	0.302471
	492	0.323527	0.221634	0.319913	0.302927	0.324871	0.326175	0.32052	0.302463
	493	0.323495	0.221615	0.319911	0.30298	0.324894	0.326224	0.320544	0.302493
	494	0.323557	0.22164	0.319957	0.302969	0.324939	0.326208	0.320555	0.30251
	495	0.323589	0.221625	0.319989	0.302972	0.324958	0.326239	0.320594	0.302497
	496	0.323592	0.221635	0.319996	0.303003	0.324966	0.326279	0.320586	0.302564
	497	0.323598	0.22165	0.319992	0.302888	0.324995	0.32624	0.320594	0.302531
	498	0.323573	0.221669	0.32003	0.302868	0.324997	0.326257	0.32064	0.302536
	499	0.323603	0.221685	0.320088	0.302915	0.325004	0.326275	0.320647	0.302525
	500	0.323618	0.221668	0.320085	0.302936	0.325031	0.32629	0.320682	0.302553
	501	0.323603	0.221689	0.320104	0.302935	0.325041	0.326291	0.320677	0.302579
	502	0.323608	0.221677	0.320139	0.302931	0.325041	0.326327	0.320701	0.302576
	503	0.323659	0.221691	0.320161	0.302981	0.32508	0.326388	0.32074	0.302604
	504	0.323688	0.22169	0.32017	0.302987	0.325125	0.326322	0.320729	0.302625
	505	0.323693	0.221697	0.32016	0.303034	0.325148	0.326358	0.320786	0.302647
	506	0.323702	0.221701	0.32016	0.303037	0.32517	0.326384	0.320762	0.302665
	507	0.323711	0.221694	0.320222	0.303038	0.3252	0.326416	0.32079	0.302675
	508	0.323711	0.221768	0.320232	0.303103	0.325217	0.326415	0.320831	0.302666
	509	0.323753	0.221726	0.320267	0.303089	0.325238	0.326444	0.320852	0.302708
	510	0.323742	0.221731	0.320278	0.303102	0.32525	0.326455	0.320834	0.302694
	511	0.323779	0.221771	0.320315	0.303122	0.325281	0.326474	0.32087	0.302721
	512	0.323812	0.221755	0.320286	0.303106	0.325287	0.326512	0.320876	0.302735
	513	0.323849	0.221764	0.320302	0.303094	0.325343	0.326552	0.320894	0.302734
	514	0.323824	0.221788	0.320336	0.303157	0.325326	0.326541	0.320883	0.302754
	515	0.323828	0.221762	0.320345	0.303185	0.325366	0.326559	0.320883	0.302771
	516	0.323867	0.221737	0.320337	0.30321	0.32537	0.3266	0.320905	0.302756
	517	0.323878	0.221772	0.320385	0.303245	0.325438	0.326593	0.320885	0.302774
	518	0.323906	0.221799	0.320356	0.303265	0.325438	0.326608	0.320962	0.302797
	519	0.323932	0.221787	0.320358	0.303273	0.325437	0.326621	0.320975	0.302816
	520	0.323941	0.221776	0.320404	0.30331	0.325487	0.326678	0.320961	0.302833
	521	0.32397	0.221787	0.320381	0.303346	0.325496	0.326688	0.321	0.302874
	522	0.323976	0.221779	0.32041	0.303378	0.325505	0.326682	0.321061	0.302875
	523	0.323982	0.221811	0.320427	0.303408	0.32555	0.326671	0.321054	0.302881
	524	0.324031	0.221785	0.320439	0.303445	0.325538	0.32674	0.321079	0.302926
	525	0.324039	0.221788	0.320477	0.303484	0.325563	0.326726	0.321065	0.302886
	526	0.324037	0.221793	0.320477	0.30351	0.325574	0.32676	0.321125	0.302956
	527	0.324062	0.221804	0.32046	0.303539	0.325588	0.326741	0.321118	0.302958
	528	0.324073	0.221798	0.320504	0.303564	0.325583	0.326783	0.321117	0.302972
	529	0.324065	0.221839	0.320506	0.30362	0.325665	0.326813	0.321158	0.302926
	530	0.324113	0.221832	0.320543	0.303586	0.325609	0.326825	0.32119	0.303
	531	0.324132	0.221816	0.320541	0.303612	0.325673	0.326819	0.321196	0.30296
	532	0.324147	0.221814	0.32058	0.303637	0.325686	0.326837	0.321198	0.303031
	533	0.324124	0.221837	0.320577	0.303633	0.325692	0.32688	0.321208	0.303004
	534	0.324191	0.221828	0.320631	0.303664	0.325728	0.326889	0.321241	0.303014
	535	0.324162	0.221859	0.320608	0.30365	0.325719	0.326864	0.321288	0.303023
	536	0.324196	0.221861	0.320679	0.303643	0.325765	0.326883	0.321271	0.303041
	537	0.32417	0.221864	0.32066	0.303675	0.325759	0.326902	0.321308	0.303035
	538	0.324203	0.221885	0.320726	0.303673	0.3258	0.326938	0.321294	0.303086
	539	0.324219	0.221871	0.32067	0.303691	0.325789	0.326897	0.321332	0.303043
	540	0.324232	0.221833	0.32071	0.303691	0.325781	0.326979	0.321346	0.303073
	541	0.324204	0.221889	0.320732	0.303712	0.32585	0.326959	0.321369	0.30306
	542	0.324225	0.221882	0.32076	0.303663	0.325868	0.326974	0.321366	0.303101
	543	0.324293	0.221851	0.320781	0.303706	0.325869	0.326996	0.32138	0.303101
	544	0.324302	0.221843	0.320771	0.303712	0.325895	0.326985	0.321391	0.303107
	545	0.324334	0.221842	0.320784	0.303713	0.325929	0.327028	0.32139	0.303141
	546	0.324333	0.221877	0.320789	0.303739	0.32593	0.327053	0.321472	0.30317
	547	0.324356	0.221868	0.320815	0.303713	0.325974	0.327075	0.321457	0.303176
	548	0.324347	0.221832	0.320846	0.303739	0.325974	0.327098	0.321491	0.303154
	549	0.32439	0.221851	0.320844	0.303751	0.325999	0.327106	0.321487	0.303179
	550	0.324396	0.221841	0.320892	0.303757	0.325965	0.32712	0.321498	0.303207
	551	0.324401	0.221895	0.320868	0.303747	0.326025	0.327126	0.321546	0.303205
	552	0.324407	0.221909	0.320879	0.303779	0.326028	0.327144	0.321576	0.303214
	553	0.324429	0.221896	0.320912	0.303785	0.326077	0.327163	0.321587	0.303208
	554	0.324451	0.221901	0.320929	0.303769	0.326063	0.327175	0.32157	0.303244
	555	0.324463	0.22189	0.320922	0.303769	0.326095	0.327179	0.321605	0.303252
	556	0.324472	0.221912	0.320982	0.303791	0.32612	0.327208	0.321615	0.303294
	557	0.324495	0.221919	0.320998	0.303785	0.326095	0.327243	0.321615	0.303278
	558	0.324485	0.2219	0.32101	0.303774	0.326121	0.327246	0.321668	0.30332
	559	0.324543	0.221923	0.321018	0.303792	0.326134	0.327205	0.321695	0.303315
	560	0.324534	0.221962	0.321067	0.303797	0.326227	0.327253	0.321673	0.303317
	561	0.324563	0.221943	0.321046	0.303799	0.326268	0.327322	0.321699	0.303378
	562	0.324551	0.221973	0.321061	0.303817	0.326241	0.327328	0.321705	0.303356
	563	0.324571	0.22198	0.321123	0.303758	0.326241	0.327297	0.321745	0.303354
	564	0.324636	0.222	0.321103	0.303763	0.326284	0.327367	0.32173	0.303392
	565	0.324666	0.221995	0.321112	0.303779	0.326308	0.327358	0.321796	0.303417
	566	0.324633	0.222003	0.32112	0.30383	0.326332	0.327389	0.321775	0.303458
	567	0.32467	0.221979	0.321146	0.303798	0.326361	0.327448	0.321786	0.303451
	568	0.324683	0.221986	0.321156	0.303781	0.326358	0.327431	0.321794	0.303484
	569	0.324707	0.221991	0.3211	0.303764	0.326428	0.327457	0.321848	0.303482
	570	0.324698	0.221991	0.321156	0.303736	0.326389	0.327453	0.321825	0.303501
	571	0.324716	0.221995	0.321144	0.303791	0.326404	0.327449	0.321848	0.303503
	572	0.324758	0.221994	0.321189	0.303776	0.326414	0.327474	0.321876	0.303544
	573	0.32474	0.222001	0.321216	0.3038	0.326449	0.327526	0.321893	0.303524
	574	0.324762	0.221995	0.321187	0.303833	0.326454	0.327538	0.321907	0.303553
	575	0.324608	0.221968	0.321225	0.303786	0.326446	0.327546	0.321933	0.303594
	576	0.324571	0.221979	0.321227	0.303859	0.326497	0.327526	0.32199	0.303607
	577	0.324611	0.222017	0.321248	0.30387	0.326495	0.327555	0.322011	0.303594
	578	0.324615	0.222013	0.32128	0.303827	0.326488	0.327601	0.32196	0.303596
	579	0.324603	0.222023	0.321323	0.303834	0.326516	0.327573	0.32202	0.303586
	580	0.324647	0.222014	0.321346	0.303836	0.326559	0.327648	0.322041	0.303587
	581	0.324666	0.222043	0.321341	0.303878	0.326598	0.327635	0.322057	0.303627
	582	0.324662	0.222049	0.321414	0.30387	0.326618	0.327653	0.322088	0.30365
	583	0.324654	0.222054	0.321369	0.303856	0.326609	0.32763	0.322072	0.303663
	584	0.324689	0.222066	0.321413	0.303915	0.326661	0.327678	0.322091	0.303663
	585	0.324716	0.222074	0.32142	0.303934	0.326665	0.327707	0.32214	0.303688
	586	0.324745	0.222107	0.32146	0.303974	0.326709	0.327719	0.322135	0.303701
	587	0.324751	0.222055	0.321472	0.304024	0.326728	0.32775	0.322146	0.303664
	588	0.324778	0.222064	0.32147	0.304032	0.326771	0.327741	0.322123	0.303718
	589	0.324805	0.222065	0.321491	0.30406	0.326788	0.327766	0.322179	0.303769
	590	0.324806	0.222085	0.321453	0.304077	0.326824	0.327812	0.322177	0.303768
	591	0.324798	0.222059	0.321502	0.304097	0.326823	0.32781	0.322253	0.303807
	592	0.324862	0.222103	0.321497	0.304154	0.326835	0.327839	0.322221	0.303813
	593	0.324854	0.22206	0.321534	0.304167	0.326834	0.327851	0.322277	0.303825
	594	0.324825	0.222085	0.321547	0.30419	0.326857	0.327863	0.322269	0.303839
	595	0.324864	0.222053	0.321523	0.304208	0.326864	0.327907	0.32225	0.303859
	596	0.324885	0.222113	0.321559	0.304215	0.326903	0.327916	0.322293	0.303832
	597	0.324888	0.222087	0.321569	0.304251	0.326874	0.327913	0.322322	0.303869
	598	0.324919	0.222093	0.32159	0.304272	0.326904	0.327936	0.322356	0.303842
	599	0.324944	0.222096	0.321609	0.30427	0.326942	0.327929	0.322348	0.30387
	600	0.324953	0.222103	0.321609	0.304323	0.326918	0.327961	0.322314	0.303882
	601	0.324975	0.222065	0.321646	0.304346	0.326975	0.327993	0.322361	0.303919
	602	0.324988	0.222076	0.321626	0.304345	0.326997	0.328005	0.322378	0.303947
	603	0.325027	0.222121	0.321653	0.304353	0.327026	0.328007	0.32242	0.303958
	604	0.325034	0.222105	0.321676	0.30437	0.327016	0.328004	0.322424	0.303955
	605	0.325039	0.222125	0.321658	0.30441	0.327073	0.328023	0.32244	0.303972
	606	0.325056	0.222125	0.321693	0.304427	0.327089	0.328035	0.322457	0.303962
	607	0.325068	0.222144	0.321743	0.304388	0.327089	0.328075	0.322521	0.304001
	608	0.325086	0.222164	0.321755	0.304478	0.327134	0.328084	0.322518	0.30402
	609	0.325102	0.222172	0.321775	0.304495	0.32714	0.328036	0.322504	0.304023
	610	0.325122	0.222142	0.321788	0.30449	0.32717	0.328116	0.322581	0.304049
	611	0.325123	0.222171	0.32179	0.304522	0.327167	0.32811	0.322546	0.304058
	612	0.325153	0.222187	0.321821	0.30454	0.327201	0.328099	0.322553	0.304088
	613	0.325175	0.222212	0.321845	0.304545	0.327221	0.328169	0.322569	0.304092
	614	0.325202	0.222184	0.321866	0.304566	0.327235	0.328191	0.322549	0.304074
	615	0.325214	0.222184	0.321857	0.304579	0.327286	0.328177	0.322578	0.304131
	616	0.325227	0.222176	0.321862	0.30464	0.327317	0.328199	0.322636	0.304127
	617	0.325197	0.222179	0.321907	0.304654	0.327313	0.328224	0.322679	0.304141
	618	0.325238	0.222229	0.321896	0.304649	0.327327	0.328227	0.322663	0.304162
	619	0.325269	0.222201	0.321909	0.304664	0.327348	0.328225	0.322653	0.30416
	620	0.325264	0.222223	0.321954	0.304702	0.327351	0.328253	0.322688	0.304181
	621	0.325278	0.222188	0.321949	0.304715	0.327422	0.328269	0.3227	0.304176
	622	0.325306	0.22224	0.321954	0.304738	0.327423	0.328282	0.322749	0.304198
	623	0.325349	0.222212	0.321973	0.304737	0.327394	0.328298	0.322723	0.30419
	624	0.325327	0.222213	0.32202	0.304771	0.327441	0.328335	0.322762	0.304219
	625	0.325311	0.222211	0.322028	0.304802	0.327452	0.328348	0.322773	0.304235
	626	0.325344	0.222245	0.322044	0.30483	0.327463	0.328328	0.322781	0.304258
	627	0.32536	0.222222	0.322036	0.304835	0.327477	0.32839	0.322828	0.304258
	628	0.325379	0.222224	0.322033	0.304864	0.327497	0.328378	0.322846	0.304263
	629	0.325436	0.222224	0.322053	0.304913	0.327492	0.328409	0.322847	0.304307
	630	0.325446	0.222224	0.322106	0.304937	0.327526	0.32837	0.322883	0.304308
	631	0.325411	0.222255	0.322071	0.304943	0.327559	0.328439	0.322892	0.304332
	632	0.325441	0.222218	0.322129	0.304918	0.327566	0.328441	0.322909	0.304329
	633	0.325465	0.222219	0.322093	0.304986	0.327587	0.328443	0.32289	0.304363
	634	0.325439	0.222223	0.322161	0.304998	0.32757	0.328492	0.32292	0.304379
	635	0.325496	0.222255	0.322177	0.305025	0.327624	0.328551	0.322954	0.3044
	636	0.325522	0.222228	0.322169	0.305061	0.327617	0.328547	0.322944	0.304411
	637	0.325529	0.222255	0.322177	0.305044	0.327636	0.328568	0.322961	0.304399
	638	0.325519	0.222243	0.322179	0.305086	0.327636	0.328553	0.322979	0.304392
	639	0.325538	0.222244	0.322194	0.30513	0.327683	0.328548	0.323026	0.304442
	640	0.325592	0.222266	0.322209	0.305159	0.327711	0.328564	0.323074	0.30444
	641	0.325572	0.222256	0.32224	0.305141	0.32771	0.328547	0.323063	0.304473
	642	0.325611	0.222262	0.32223	0.305161	0.327721	0.328602	0.323061	0.304482
	643	0.325573	0.222279	0.32228	0.305176	0.327741	0.328604	0.323095	0.304453
	644	0.325595	0.222306	0.322288	0.305202	0.32774	0.328603	0.323123	0.304479
	645	0.325587	0.222297	0.322342	0.305203	0.327777	0.328632	0.323156	0.30453
	646	0.325628	0.222337	0.322352	0.305231	0.327825	0.328658	0.323125	0.304502
	647	0.325648	0.222307	0.322377	0.305242	0.327785	0.328665	0.323149	0.304473
	648	0.325672	0.222328	0.322376	0.305249	0.327825	0.328686	0.323175	0.304539
	649	0.325669	0.22233	0.322386	0.305283	0.327856	0.328716	0.323198	0.304539
	650	0.325686	0.222362	0.322439	0.305317	0.32787	0.328728	0.323201	0.304568
	651	0.325722	0.222363	0.322407	0.305305	0.327911	0.328734	0.32325	0.30457
	652	0.32569	0.22237	0.322496	0.305338	0.327907	0.328761	0.323258	0.304613
	653	0.325723	0.222351	0.322513	0.305334	0.327933	0.328801	0.323245	0.30461
	654	0.325776	0.222358	0.32252	0.30538	0.328009	0.328818	0.323269	0.304649
	655	0.325779	0.222362	0.322559	0.305407	0.328012	0.328808	0.323306	0.30463
	656	0.325795	0.222387	0.322544	0.305397	0.327988	0.32886	0.323298	0.304653
	657	0.325833	0.222359	0.322567	0.30545	0.328051	0.328857	0.323323	0.304675
	658	0.325854	0.222381	0.322552	0.305513	0.32809	0.328876	0.323321	0.304692
	659	0.325884	0.222386	0.322545	0.305531	0.32809	0.328922	0.323333	0.304669
	660	0.325883	0.22238	0.322559	0.305549	0.328133	0.328915	0.323337	0.304691
	661	0.32588	0.222332	0.322572	0.305554	0.328137	0.328925	0.323377	0.304766
	662	0.325899	0.222345	0.322631	0.305554	0.328088	0.328955	0.3234	0.304754
	663	0.325934	0.222341	0.322613	0.305553	0.328129	0.328945	0.323433	0.304755
	664	0.325948	0.222387	0.322596	0.305595	0.328116	0.328973	0.323458	0.304799
	665	0.325922	0.222359	0.322643	0.305675	0.328174	0.328993	0.323451	0.304794
	666	0.325966	0.222388	0.322635	0.305656	0.32821	0.329004	0.323475	0.30479
	667	0.325944	0.222369	0.322646	0.305684	0.328194	0.329033	0.323515	0.304819
	668	0.326012	0.222377	0.322631	0.305685	0.328214	0.329043	0.323521	0.304859
	669	0.326036	0.222402	0.322675	0.305632	0.328228	0.329049	0.323544	0.304827
	670	0.326014	0.222392	0.322698	0.305645	0.328266	0.329063	0.323561	0.304856
	671	0.326024	0.222397	0.322725	0.305665	0.328269	0.329055	0.323577	0.304884
	672	0.326074	0.22236	0.322725	0.305702	0.328298	0.329109	0.323566	0.304878
	673	0.32609	0.222409	0.322701	0.305713	0.328288	0.329128	0.323572	0.304878
	674	0.326093	0.222403	0.322768	0.305746	0.328294	0.329119	0.323619	0.30493
	675	0.326103	0.222425	0.322768	0.305747	0.328366	0.329125	0.323662	0.304931
	676	0.32612	0.222442	0.322806	0.305765	0.328361	0.329137	0.323655	0.30492
	677	0.326118	0.222416	0.322799	0.305809	0.328414	0.329181	0.323649	0.304964
	678	0.326144	0.222445	0.322801	0.305839	0.328412	0.329192	0.323667	0.305003
	679	0.326171	0.222425	0.32284	0.305808	0.328448	0.329234	0.323711	0.304991
	680	0.326195	0.222444	0.322852	0.305862	0.328475	0.32922	0.323751	0.305017
	681	0.326198	0.22246	0.322881	0.305854	0.328473	0.329241	0.323741	0.305022
	682	0.326206	0.22245	0.322895	0.305865	0.328486	0.329265	0.323755	0.305031
	683	0.326218	0.222477	0.322906	0.305944	0.32849	0.329275	0.323789	0.305036
	684	0.326265	0.222473	0.322941	0.305944	0.328537	0.329289	0.323806	0.305068
	685	0.326259	0.22252	0.322932	0.305949	0.328578	0.329302	0.323835	0.305063
	686	0.326251	0.222496	0.32297	0.305988	0.328589	0.329345	0.323827	0.305074
	687	0.326301	0.222489	0.322981	0.306029	0.328595	0.329319	0.323802	0.305057
	688	0.326278	0.222518	0.323031	0.306048	0.32862	0.329346	0.323855	0.305094
	689	0.326301	0.222511	0.323039	0.306068	0.328607	0.329356	0.3239	0.305152
	690	0.326342	0.222566	0.323027	0.306083	0.328631	0.329373	0.323891	0.305111
	691	0.326361	0.22252	0.323042	0.306107	0.328663	0.329395	0.3239	0.305196
	692	0.326356	0.222551	0.323095	0.3061	0.328697	0.32939	0.323933	0.305165
	693	0.32638	0.222529	0.323082	0.306153	0.32868	0.329443	0.323932	0.305187
	694	0.326385	0.222533	0.323096	0.306189	0.328724	0.329462	0.323961	0.30518
	695	0.326386	0.222521	0.323082	0.306183	0.328739	0.329459	0.324009	0.30524
	696	0.32643	0.222511	0.323144	0.30623	0.328787	0.329429	0.323992	0.305212
	697	0.326429	0.222551	0.323153	0.306268	0.328788	0.329488	0.324	0.30521
	698	0.326454	0.222541	0.323172	0.306292	0.328776	0.329527	0.32404	0.305247
	699	0.326448	0.222552	0.323152	0.306278	0.328854	0.329556	0.324069	0.305275
	700	0.326483	0.222566	0.323202	0.306325	0.328804	0.329531	0.324072	0.305285
	701	0.326486	0.222522	0.323219	0.306353	0.328869	0.329538	0.32408	0.305274
	702	0.326527	0.222557	0.323226	0.306374	0.328852	0.329555	0.324118	0.305348
	703	0.326543	0.222541	0.323274	0.3064	0.3289	0.329553	0.324115	0.305343
	704	0.326544	0.222539	0.323231	0.306399	0.328922	0.329621	0.324096	0.305348
	705	0.32656	0.22255	0.323245	0.30643	0.328922	0.329612	0.324145	0.305378
	706	0.326554	0.22253	0.32328	0.306464	0.328921	0.329621	0.324137	0.305374
	707	0.326584	0.22253	0.323275	0.306471	0.328928	0.329669	0.324179	0.305378
	708	0.326614	0.22256	0.323338	0.306524	0.328946	0.329666	0.324184	0.305378
	709	0.326616	0.222512	0.323317	0.306505	0.328946	0.329684	0.324199	0.305406
	710	0.32664	0.222551	0.323332	0.306544	0.329016	0.329708	0.324208	0.305441
	711	0.326647	0.222562	0.323351	0.306533	0.32903	0.329681	0.324187	0.305451
	712	0.326672	0.222561	0.323389	0.306602	0.329027	0.329758	0.324245	0.305486
	713	0.326678	0.222567	0.323356	0.306645	0.329079	0.329748	0.324259	0.305482
	714	0.326688	0.222562	0.323354	0.306617	0.329062	0.329759	0.324267	0.305472
	715	0.32674	0.222575	0.323379	0.306651	0.329089	0.329743	0.324304	0.305516
	716	0.326727	0.222566	0.323437	0.306691	0.329081	0.329776	0.3243	0.305484
	717	0.326727	0.222581	0.323461	0.306664	0.329108	0.329778	0.324307	0.305507
	718	0.32673	0.222618	0.323452	0.30673	0.329144	0.329805	0.324339	0.305563
	719	0.326763	0.222583	0.323444	0.306722	0.329157	0.329829	0.324372	0.305581
	720	0.326808	0.222623	0.323498	0.306744	0.329199	0.329877	0.32438	0.305592
	721	0.326806	0.222651	0.323492	0.306781	0.329236	0.329866	0.324371	0.305617
	722	0.326821	0.222614	0.323541	0.306808	0.329203	0.329895	0.324362	0.305628
	723	0.326853	0.222617	0.323522	0.306827	0.329262	0.329912	0.324428	0.305601
	724	0.326845	0.22264	0.32353	0.306834	0.329276	0.32991	0.324433	0.305654
	725	0.326874	0.222613	0.323523	0.306863	0.329296	0.329904	0.324443	0.305632
	726	0.326863	0.222611	0.323594	0.306861	0.32931	0.329969	0.32445	0.305668
	727	0.326901	0.222665	0.323615	0.306869	0.32934	0.329985	0.324497	0.305673
	728	0.326878	0.222643	0.323587	0.30685	0.329325	0.329938	0.324508	0.305702
	729	0.3269	0.222634	0.323616	0.306846	0.329351	0.329974	0.324513	0.305734
	730	0.326955	0.222676	0.323622	0.306961	0.329369	0.329991	0.324582	0.305757
	731	0.326948	0.222653	0.323683	0.30697	0.329424	0.330016	0.324563	0.305746
	732	0.326907	0.222645	0.323707	0.306954	0.329417	0.33005	0.324599	0.305745
	733	0.326975	0.222711	0.323678	0.306992	0.329424	0.330044	0.324618	0.305787
	734	0.326968	0.222664	0.323724	0.30701	0.329441	0.330077	0.324616	0.305819
	735	0.327015	0.222662	0.32374	0.307016	0.329454	0.330094	0.324642	0.305813
	736	0.327008	0.222662	0.323788	0.307038	0.329463	0.330091	0.324656	0.305822
	737	0.327006	0.222696	0.323782	0.307079	0.329479	0.330135	0.324678	0.305824
	738	0.32704	0.222656	0.323825	0.3071	0.329523	0.330098	0.324665	0.305875
	739	0.327059	0.222705	0.323808	0.307209	0.329528	0.330182	0.324636	0.305853
	740	0.327061	0.222675	0.32384	0.307135	0.329537	0.330153	0.32469	0.30591
	741	0.327074	0.222688	0.323836	0.307134	0.32954	0.330193	0.324705	0.305886
	742	0.327074	0.222735	0.323869	0.307155	0.329624	0.330194	0.324747	0.305872
	743	0.327109	0.222702	0.323856	0.307179	0.329616	0.330236	0.324739	0.305892
	744	0.327093	0.222742	0.323931	0.307195	0.329657	0.330219	0.324774	0.305917
	745	0.327131	0.222721	0.323938	0.307216	0.329681	0.33027	0.324825	0.305927
	746	0.327099	0.222744	0.323908	0.307255	0.329675	0.330279	0.324803	0.30596
	747	0.327153	0.222752	0.323948	0.307299	0.329704	0.330263	0.324791	0.305968
	748	0.327195	0.222732	0.323965	0.307292	0.329726	0.330298	0.324841	0.305984
	749	0.327188	0.222711	0.323982	0.307288	0.329713	0.330324	0.32486	0.306006
	750	0.327246	0.222721	0.323967	0.307305	0.329741	0.330357	0.324882	0.306008
	751	0.327242	0.222724	0.324022	0.307332	0.329737	0.330374	0.324896	0.306062
	752	0.327252	0.222728	0.324001	0.307344	0.329742	0.330391	0.324903	0.306053
	753	0.327276	0.222735	0.323999	0.307361	0.329794	0.330378	0.324943	0.306069
	754	0.327287	0.22276	0.324038	0.307373	0.329837	0.330394	0.324916	0.306102
	755	0.327312	0.222765	0.324018	0.307374	0.329854	0.330416	0.324964	0.306104
	756	0.327314	0.222789	0.324046	0.307434	0.329884	0.330433	0.324967	0.306109
	757	0.327354	0.222794	0.324033	0.30745	0.329887	0.330457	0.324979	0.306107
	758	0.327381	0.222754	0.324112	0.307489	0.329917	0.330501	0.324996	0.306132
	759	0.327389	0.222783	0.324089	0.307482	0.32994	0.330493	0.325	0.306139
	760	0.327402	0.222786	0.324131	0.307558	0.329958	0.330511	0.325041	0.306171
	761	0.327436	0.222781	0.324122	0.307587	0.329972	0.330525	0.325072	0.306216
	762	0.327465	0.222776	0.324158	0.30758	0.329983	0.330524	0.325066	0.306229
	763	0.327409	0.222767	0.324142	0.307615	0.330019	0.330568	0.325098	0.306246
	764	0.327445	0.22282	0.324181	0.307616	0.330052	0.330581	0.325117	0.306268
	765	0.327483	0.222827	0.324196	0.307645	0.330043	0.330591	0.325169	0.306277
	766	0.327491	0.222841	0.324223	0.307651	0.330077	0.330601	0.325181	0.30628
	767	0.327523	0.22286	0.324232	0.307656	0.3301	0.330661	0.325119	0.306272
	768	0.32755	0.22284	0.324285	0.307703	0.330099	0.330663	0.325187	0.306297
	769	0.327566	0.222851	0.324295	0.30772	0.330114	0.330684	0.325235	0.306324
	770	0.327561	0.222878	0.324306	0.307707	0.330179	0.330684	0.32519	0.306328
	771	0.327574	0.22284	0.324332	0.307792	0.330192	0.330684	0.325215	0.306318
	772	0.327604	0.222861	0.324319	0.307797	0.330212	0.33072	0.325276	0.306356
	773	0.327581	0.222873	0.324336	0.307797	0.330213	0.330727	0.325261	0.306374
	774	0.327634	0.22286	0.324336	0.307821	0.330222	0.330756	0.325296	0.306381
	775	0.327642	0.2229	0.324383	0.307821	0.330297	0.330733	0.325293	0.306388
	776	0.327659	0.222908	0.324374	0.307867	0.330316	0.330762	0.325311	0.306392
	777	0.327663	0.222878	0.324466	0.307883	0.330268	0.330799	0.32533	0.306441
	778	0.327671	0.222888	0.324434	0.307911	0.330324	0.330807	0.325367	0.306425
	779	0.327714	0.222882	0.324455	0.307938	0.330359	0.330835	0.325322	0.306458
	780	0.32771	0.22288	0.324463	0.307974	0.33034	0.330841	0.325358	0.306469
	781	0.327749	0.222886	0.324476	0.307965	0.330362	0.330852	0.3254	0.30646
	782	0.327739	0.222894	0.324497	0.308006	0.330352	0.330852	0.325406	0.306531
	783	0.327785	0.222862	0.324531	0.308016	0.330421	0.33086	0.325428	0.30652
	784	0.327779	0.2229	0.324525	0.308014	0.330444	0.330901	0.325436	0.306552
	785	0.327793	0.222923	0.324518	0.308045	0.330454	0.330971	0.325465	0.306531
	786	0.327798	0.222899	0.324531	0.308035	0.330444	0.33095	0.325442	0.306562
	787	0.327812	0.222879	0.324535	0.308043	0.330462	0.330948	0.325467	0.306551
	788	0.327827	0.222926	0.324542	0.308105	0.330439	0.330963	0.325505	0.306592
	789	0.327827	0.222902	0.324588	0.308121	0.33051	0.331003	0.325558	0.306589
	790	0.327864	0.222899	0.324575	0.308138	0.330533	0.330973	0.325559	0.306596
	791	0.327867	0.222911	0.324588	0.308189	0.330511	0.331012	0.325558	0.306618
	792	0.327875	0.222911	0.324604	0.308195	0.330538	0.331038	0.325601	0.306629
	793	0.327908	0.222931	0.324631	0.308182	0.330557	0.331022	0.325629	0.306623
	794	0.327912	0.222924	0.324654	0.30822	0.33059	0.331069	0.325673	0.306674
	795	0.327971	0.222923	0.324633	0.30826	0.330608	0.331079	0.325645	0.306691
	796	0.327934	0.222942	0.324662	0.308228	0.330633	0.331084	0.325651	0.30666
	797	0.327913	0.222908	0.324692	0.308296	0.330628	0.331075	0.32571	0.306684
	798	0.327963	0.222907	0.324689	0.3083	0.33066	0.331129	0.325735	0.306696
	799	0.327996	0.222936	0.324734	0.308352	0.330653	0.331137	0.325761	0.30673
	800	0.328	0.222973	0.324717	0.308351	0.330691	0.331165	0.325753	0.306733
	801	0.328019	0.22296	0.324739	0.308345	0.33069	0.331164	0.325762	0.30675
	802	0.32805	0.222992	0.32474	0.308424	0.330753	0.331146	0.325741	0.306765
	803	0.328033	0.223003	0.324806	0.308411	0.330737	0.331205	0.325802	0.306769
	804	0.328085	0.222984	0.324801	0.308445	0.330782	0.331174	0.325787	0.306811
	805	0.328089	0.223009	0.324828	0.308432	0.330765	0.331273	0.325806	0.306798
	806	0.328078	0.222967	0.324839	0.308483	0.330817	0.331255	0.32584	0.306781
	807	0.328106	0.22299	0.324831	0.308476	0.330793	0.331266	0.32584	0.306864
	808	0.328113	0.223033	0.324837	0.308478	0.330842	0.331271	0.325887	0.306816
	809	0.328138	0.222997	0.324869	0.30851	0.330851	0.331329	0.325872	0.306856
	810	0.328149	0.223045	0.324887	0.308546	0.330888	0.331305	0.325908	0.306869
	811	0.328143	0.222985	0.324894	0.308566	0.330844	0.331292	0.325904	0.306856
	812	0.328195	0.223003	0.324908	0.308588	0.330985	0.331361	0.325908	0.306905
	813	0.328185	0.223027	0.324922	0.308598	0.330901	0.331368	0.325971	0.306937
	814	0.328245	0.222999	0.32491	0.308617	0.330947	0.331383	0.326001	0.306914
	815	0.328218	0.223039	0.324976	0.30858	0.33101	0.331343	0.325973	0.306963
	816	0.328251	0.223028	0.324982	0.308588	0.330958	0.331361	0.32599	0.306935
	817	0.328257	0.223019	0.324988	0.308596	0.331036	0.33139	0.326002	0.306959
	818	0.328282	0.223032	0.325028	0.308648	0.331021	0.331394	0.326067	0.306975
	819	0.328299	0.223094	0.325034	0.308694	0.331035	0.331407	0.326077	0.307004
	820	0.328282	0.223059	0.325047	0.30868	0.331094	0.331458	0.32608	0.306981
	821	0.328292	0.223055	0.325061	0.308722	0.33108	0.331463	0.326103	0.306996
	822	0.328334	0.22307	0.325089	0.308755	0.331114	0.331499	0.326138	0.307027
	823	0.328372	0.223078	0.325086	0.308751	0.331089	0.331494	0.326129	0.307082
	824	0.328364	0.223067	0.325135	0.308736	0.33112	0.331551	0.326137	0.306998
	825	0.328362	0.223111	0.325096	0.308783	0.331156	0.331531	0.326145	0.307079
	826	0.328345	0.223088	0.325158	0.308818	0.331207	0.331601	0.326202	0.307075
	827	0.328388	0.22308	0.32514	0.308805	0.331177	0.331559	0.326226	0.307082
	828	0.328432	0.223069	0.325167	0.308828	0.331214	0.331566	0.32623	0.307093
	829	0.3284	0.223089	0.325237	0.308873	0.331205	0.331609	0.326227	0.307096
	830	0.328427	0.223106	0.325207	0.308851	0.331201	0.331616	0.326245	0.307128
	831	0.328453	0.223103	0.325231	0.308866	0.331268	0.331646	0.326265	0.307124
	832	0.328433	0.22312	0.325263	0.308911	0.331268	0.33166	0.326276	0.307141
	833	0.328483	0.223088	0.325264	0.308929	0.33131	0.33167	0.3263	0.307147
	834	0.328481	0.223143	0.325298	0.308921	0.331332	0.331675	0.326333	0.307179
	835	0.328519	0.223133	0.325356	0.308938	0.331354	0.331698	0.326334	0.307185
	836	0.328557	0.223174	0.325343	0.308942	0.331377	0.331685	0.326386	0.307219
	837	0.328563	0.223148	0.325363	0.308962	0.331359	0.331746	0.326424	0.30723
	838	0.32856	0.223131	0.3254	0.309015	0.331417	0.331714	0.326386	0.307217
	839	0.328562	0.22316	0.32539	0.30894	0.33146	0.331749	0.326395	0.307232
	840	0.32858	0.223172	0.325431	0.308928	0.331451	0.33176	0.32644	0.307281
	841	0.328642	0.223168	0.325459	0.308988	0.331496	0.33178	0.326423	0.307258
	842	0.328645	0.223167	0.325448	0.308981	0.331491	0.331845	0.326458	0.307293
	843	0.328666	0.22319	0.325478	0.309033	0.331502	0.331817	0.326469	0.307317
	844	0.328645	0.223174	0.325467	0.309005	0.331541	0.331881	0.326496	0.30732
	845	0.328712	0.22316	0.325504	0.309009	0.331589	0.331883	0.326524	0.307343
	846	0.328738	0.223216	0.325497	0.309047	0.331592	0.331902	0.326529	0.307338
	847	0.328712	0.223197	0.325531	0.30906	0.331626	0.331874	0.326521	0.307349
	848	0.328704	0.223163	0.325514	0.3091	0.331621	0.331908	0.326573	0.307356
	849	0.328768	0.223209	0.325541	0.309115	0.331626	0.331934	0.326561	0.307385
	850	0.328758	0.22318	0.325548	0.309139	0.331655	0.331992	0.326591	0.307401
	851	0.328758	0.223189	0.325553	0.309151	0.331694	0.331979	0.326618	0.307441
	852	0.328825	0.223213	0.325619	0.309167	0.331737	0.331981	0.326587	0.307432
	853	0.328834	0.223207	0.325559	0.309219	0.331692	0.331995	0.326606	0.307426
	854	0.328831	0.223211	0.325633	0.309232	0.331727	0.332063	0.326638	0.307494
	855	0.328856	0.223207	0.325625	0.309257	0.331736	0.332046	0.326665	0.307518
	856	0.328886	0.223233	0.325684	0.309257	0.331747	0.332049	0.326684	0.307509
	857	0.328879	0.223245	0.32569	0.309288	0.331795	0.332071	0.326712	0.30749
	858	0.328865	0.223222	0.325656	0.309268	0.331768	0.332106	0.326708	0.307524
	859	0.328894	0.223247	0.325695	0.309298	0.331794	0.332106	0.326739	0.307509
	860	0.328894	0.223233	0.325735	0.309337	0.33183	0.33213	0.326752	0.307534
	861	0.328945	0.223248	0.325734	0.309331	0.331834	0.332144	0.326775	0.307559
	862	0.328965	0.223246	0.325736	0.309357	0.331867	0.332131	0.32678	0.307559
	863	0.328962	0.223271	0.325751	0.30937	0.331869	0.332176	0.326795	0.307569
	864	0.328952	0.223264	0.325785	0.309383	0.331909	0.332195	0.32682	0.307591
	865	0.329002	0.22325	0.325806	0.309449	0.331912	0.332185	0.326835	0.307611
	866	0.329001	0.22328	0.325808	0.309435	0.331953	0.332213	0.326841	0.307623
	867	0.329022	0.223303	0.325815	0.30947	0.331989	0.332236	0.326876	0.307633
	868	0.329071	0.223329	0.32583	0.309459	0.33198	0.332235	0.326909	0.30767
	869	0.329038	0.223318	0.325857	0.309503	0.331992	0.332247	0.326906	0.307666
	870	0.329107	0.223309	0.325846	0.309514	0.332032	0.332266	0.326876	0.307664
	871	0.329063	0.223322	0.325894	0.309555	0.332038	0.332318	0.326927	0.307688
	872	0.329129	0.22335	0.325913	0.309589	0.33209	0.332313	0.326909	0.307702
	873	0.329159	0.223316	0.325906	0.30961	0.332096	0.332325	0.32692	0.307698
	874	0.329156	0.223332	0.32594	0.309582	0.332095	0.332361	0.326984	0.307733
	875	0.329156	0.223346	0.325977	0.309628	0.332122	0.332355	0.326996	0.307732
	876	0.329134	0.223359	0.325954	0.309642	0.332111	0.332406	0.326998	0.307755
	877	0.329201	0.223342	0.325989	0.309678	0.33219	0.332358	0.327022	0.307758
	878	0.329173	0.22335	0.325983	0.309678	0.332194	0.332422	0.327062	0.307735
	879	0.329177	0.223376	0.326023	0.309739	0.332194	0.3324	0.327041	0.307767
	880	0.329209	0.22336	0.326028	0.30974	0.332215	0.332428	0.327087	0.307763
	881	0.329237	0.22333	0.326046	0.309691	0.33223	0.33244	0.327083	0.30779
	882	0.329242	0.223348	0.326083	0.309799	0.332243	0.332457	0.327112	0.307793
	883	0.329254	0.223354	0.326075	0.309769	0.332257	0.332476	0.327131	0.307846
	884	0.329254	0.223363	0.326118	0.309841	0.33226	0.332513	0.327174	0.307835
	885	0.329271	0.223369	0.326077	0.309841	0.332294	0.332528	0.327185	0.307848
	886	0.329305	0.22335	0.326134	0.309831	0.332296	0.332551	0.327214	0.307874
	887	0.329261	0.223388	0.326147	0.309849	0.332325	0.332559	0.327192	0.307889
	888	0.329327	0.223344	0.326131	0.309886	0.332345	0.332548	0.327185	0.3079
	889	0.329309	0.223377	0.326175	0.309853	0.332353	0.332567	0.327204	0.307891
	890	0.329351	0.22341	0.326148	0.309925	0.332419	0.332603	0.327282	0.307903
	891	0.329351	0.223383	0.326193	0.309909	0.332388	0.332565	0.327253	0.307904
	892	0.329352	0.223389	0.326205	0.309954	0.332454	0.332612	0.327247	0.307922
	893	0.329384	0.223414	0.326216	0.31	0.332435	0.332552	0.327273	0.307951
	894	0.329437	0.223383	0.326249	0.310017	0.332444	0.332687	0.327346	0.307961
	895	0.329445	0.223405	0.326241	0.310065	0.332479	0.332667	0.327349	0.307962
	896	0.329456	0.223422	0.326272	0.310025	0.332475	0.332677	0.327349	0.307971
	897	0.32946	0.223428	0.326293	0.310097	0.332489	0.332674	0.327391	0.308002
	898	0.32946	0.223432	0.326327	0.310082	0.332543	0.332683	0.327437	0.308045
	899	0.329493	0.223433	0.326339	0.310133	0.332554	0.332735	0.327441	0.308062
	900	0.329492	0.223467	0.326328	0.310152	0.332546	0.332749	0.327481	0.308047
	901	0.329543	0.223472	0.326379	0.310181	0.332582	0.332734	0.327462	0.308079
	902	0.329548	0.223473	0.326372	0.310193	0.332626	0.332782	0.327501	0.308097
	903	0.329567	0.223457	0.326384	0.310171	0.332627	0.33278	0.327485	0.308109
	904	0.329587	0.223479	0.326413	0.310243	0.332626	0.332816	0.327514	0.308138
	905	0.329586	0.223493	0.326388	0.310254	0.332669	0.332852	0.327502	0.308116
	906	0.329635	0.223494	0.326426	0.310311	0.332705	0.332848	0.327548	0.308152
	907	0.329631	0.223482	0.326448	0.31029	0.332694	0.332906	0.327543	0.308171
	908	0.329672	0.223467	0.326413	0.310296	0.332734	0.332886	0.327588	0.308168
	909	0.329637	0.223479	0.326445	0.310333	0.332743	0.332898	0.327604	0.308211
	910	0.329674	0.223456	0.326487	0.310327	0.332771	0.332941	0.327629	0.308182
	911	0.329708	0.223462	0.32648	0.310382	0.332743	0.33294	0.327615	0.308226
	912	0.329706	0.223488	0.326482	0.310435	0.332773	0.332955	0.327669	0.308212
	913	0.329731	0.223471	0.326516	0.310455	0.332762	0.33298	0.327665	0.308227
	914	0.329731	0.223476	0.326467	0.310448	0.332801	0.333007	0.327712	0.308236
	915	0.329784	0.2235	0.32653	0.310412	0.332813	0.332967	0.327705	0.308268
	916	0.329787	0.223502	0.326538	0.310471	0.332864	0.333027	0.327696	0.30828
	917	0.329774	0.2235	0.326524	0.310483	0.332854	0.332998	0.327735	0.308304
	918	0.329846	0.2235	0.326552	0.31051	0.332868	0.33301	0.327744	0.308302
	919	0.329825	0.2235	0.326553	0.310543	0.332904	0.333054	0.327764	0.308317
	920	0.329833	0.223529	0.326564	0.310545	0.332879	0.333068	0.327763	0.308341
	921	0.329826	0.223491	0.326609	0.310549	0.332947	0.333109	0.327835	0.308319
	922	0.329858	0.22354	0.326637	0.310548	0.332925	0.333086	0.32782	0.308348
	923	0.32986	0.223513	0.326621	0.310614	0.332971	0.333103	0.32784	0.308372
	924	0.329863	0.223541	0.32666	0.310606	0.33298	0.33315	0.327864	0.308374
	925	0.329898	0.223539	0.326712	0.310645	0.33298	0.333157	0.327846	0.308398
	926	0.329898	0.223559	0.326714	0.310652	0.333001	0.333156	0.327883	0.308372
	927	0.329906	0.223574	0.326712	0.310687	0.333045	0.333157	0.327864	0.308412
	928	0.329893	0.223603	0.326722	0.310711	0.333073	0.33318	0.327911	0.308404
	929	0.329958	0.223582	0.326791	0.310658	0.333099	0.333218	0.327917	0.308427
	930	0.329985	0.223573	0.326775	0.310744	0.333154	0.333226	0.32795	0.308449
	931	0.329968	0.223598	0.326822	0.310737	0.333142	0.333246	0.327979	0.308458
	932	0.329983	0.223607	0.326819	0.310787	0.333185	0.333284	0.327972	0.308505
	933	0.329994	0.223636	0.326826	0.310817	0.33319	0.333275	0.32799	0.308499
	934	0.330029	0.223604	0.326861	0.310806	0.333213	0.333287	0.327961	0.308489
	935	0.330013	0.223584	0.326863	0.310812	0.333202	0.333299	0.328006	0.308514
	936	0.330045	0.223604	0.326897	0.310875	0.333252	0.333369	0.328012	0.308542
	937	0.330047	0.223601	0.32692	0.310902	0.333283	0.333358	0.328056	0.308534
	938	0.330107	0.223608	0.326906	0.310943	0.333269	0.333335	0.328047	0.308588
	939	0.330158	0.223619	0.326923	0.310908	0.333335	0.333403	0.328067	0.308586
	940	0.330118	0.223633	0.326937	0.31093	0.333315	0.333394	0.328076	0.308578
	941	0.330149	0.223631	0.326963	0.310943	0.333383	0.333436	0.3281	0.308608
	942	0.330173	0.223644	0.326996	0.310992	0.33338	0.333452	0.328101	0.308639
	943	0.330154	0.223657	0.326974	0.311004	0.333405	0.33345	0.328128	0.308628
	944	0.330182	0.223635	0.326978	0.310998	0.33339	0.333494	0.328174	0.308661
	945	0.330222	0.223646	0.327008	0.311028	0.333451	0.333476	0.328159	0.308691
	946	0.330217	0.22366	0.327028	0.311061	0.333461	0.333504	0.3282	0.308747
	947	0.330245	0.223625	0.327033	0.311093	0.333465	0.333508	0.328192	0.308716
	948	0.33025	0.223629	0.327051	0.311121	0.333482	0.333522	0.328197	0.308722
	949	0.330292	0.223609	0.327047	0.311127	0.333536	0.333549	0.328231	0.308737
	950	0.330322	0.223609	0.327062	0.311128	0.33352	0.333583	0.328226	0.308737
	951	0.330327	0.223641	0.327131	0.311172	0.333497	0.33356	0.328261	0.308755
	952	0.330312	0.223614	0.327095	0.31123	0.333549	0.333612	0.328276	0.308776
	953	0.330354	0.223654	0.327102	0.311197	0.333552	0.333595	0.328281	0.308775
	954	0.330357	0.223684	0.327114	0.311219	0.333594	0.333612	0.328337	0.308803
	955	0.330369	0.223686	0.327151	0.311307	0.333617	0.333641	0.328341	0.308815
	956	0.330401	0.223675	0.32718	0.311277	0.333621	0.333621	0.328298	0.308799
	957	0.330398	0.223647	0.327192	0.311285	0.33365	0.333678	0.328353	0.308806
	958	0.330413	0.223652	0.327214	0.311313	0.333667	0.333675	0.328372	0.308814
	959	0.330436	0.223694	0.327239	0.311338	0.333666	0.333666	0.328409	0.3089
	960	0.330433	0.223661	0.327217	0.311351	0.333708	0.333728	0.328419	0.308883
	961	0.33045	0.223681	0.327216	0.311376	0.33373	0.333731	0.328407	0.30891
	962	0.330475	0.223704	0.327254	0.31139	0.333742	0.333754	0.328429	0.308944
	963	0.330471	0.223692	0.327264	0.311419	0.333764	0.333774	0.328456	0.308924
	964	0.330481	0.22367	0.32727	0.311468	0.333769	0.333794	0.328442	0.308939
	965	0.330516	0.223731	0.327311	0.311443	0.333791	0.333792	0.328488	0.308934
	966	0.330527	0.223717	0.327328	0.311456	0.333789	0.333782	0.328545	0.308935
	967	0.330539	0.223682	0.327342	0.311541	0.33382	0.333814	0.328498	0.308971
	968	0.33056	0.223722	0.327329	0.311496	0.333892	0.33386	0.32852	0.308965
	969	0.330577	0.223718	0.327328	0.311509	0.333877	0.333842	0.328542	0.308973
	970	0.330611	0.223711	0.327383	0.311554	0.333872	0.333858	0.328559	0.309038
	971	0.330627	0.223762	0.327407	0.311598	0.333877	0.3339	0.328571	0.309016
	972	0.330612	0.223689	0.327409	0.311608	0.333905	0.333926	0.328614	0.309056
	973	0.330662	0.223771	0.327415	0.311668	0.333943	0.333916	0.328609	0.309041
	974	0.330659	0.22374	0.327411	0.311651	0.333961	0.333943	0.328595	0.309029
	975	0.330641	0.223744	0.327446	0.311645	0.333953	0.333962	0.328622	0.309076
	976	0.330647	0.223723	0.327447	0.311634	0.333989	0.334022	0.328648	0.309112
	977	0.330713	0.223771	0.327489	0.311689	0.333987	0.334002	0.32864	0.309094
	978	0.330701	0.223786	0.32747	0.311735	0.333996	0.334	0.328645	0.3091
	979	0.330749	0.223767	0.327499	0.311738	0.334031	0.333969	0.328634	0.309109
	980	0.330732	0.22376	0.327525	0.311723	0.334083	0.334082	0.328695	0.309128
	981	0.330736	0.223763	0.327516	0.311761	0.334068	0.334017	0.328733	0.30915
	982	0.330777	0.223761	0.327542	0.311766	0.334125	0.334083	0.328786	0.309169
	983	0.330769	0.22379	0.327565	0.311791	0.33407	0.334074	0.32872	0.309172
	984	0.330823	0.223762	0.327567	0.311853	0.334102	0.334077	0.328785	0.309202
	985	0.330787	0.22378	0.327592	0.311829	0.334123	0.334121	0.328812	0.309182
	986	0.330814	0.223811	0.32763	0.311861	0.334136	0.334138	0.328799	0.30918
	987	0.330804	0.22381	0.327641	0.311881	0.334162	0.334153	0.328831	0.309203
	988	0.330828	0.22388	0.327662	0.311887	0.334197	0.334161	0.328854	0.309212
	989	0.330833	0.223837	0.327681	0.31191	0.334227	0.334144	0.328875	0.309231
	990	0.330838	0.223852	0.327706	0.311893	0.334243	0.33421	0.328892	0.30924
	991	0.330874	0.223878	0.327728	0.311943	0.334312	0.334226	0.328882	0.309236
	992	0.330889	0.223889	0.327788	0.311951	0.334316	0.334256	0.328908	0.309268
	993	0.330891	0.223874	0.327774	0.311991	0.334308	0.334244	0.328937	0.309315
	994	0.330918	0.22387	0.327762	0.312035	0.33434	0.334338	0.328942	0.30931
	995	0.330958	0.223871	0.327807	0.312044	0.334335	0.334281	0.328942	0.309328
	996	0.330975	0.223886	0.32783	0.312057	0.334408	0.334304	0.328954	0.309353
	997	0.33097	0.223882	0.327848	0.312101	0.334398	0.334343	0.329013	0.309347
	998	0.330999	0.223912	0.327869	0.31211	0.3344	0.334335	0.329006	0.30932
	999	0.331002	0.223908	0.327862	0.312106	0.334454	0.33438	0.32899	0.309376
	1000	0.331023	0.223909	0.327815	0.312148	0.334442	0.334362	0.329034	0.309364
	1001	0.331066	0.223896	0.327909	0.312149	0.334497	0.334397	0.329029	0.30938
	1002	0.331048	0.223907	0.327884	0.312164	0.334502	0.33442	0.329047	0.309394
	1003	0.33108	0.223901	0.327877	0.312182	0.334539	0.334417	0.329046	0.309428
	1004	0.3311	0.22389	0.327913	0.312186	0.334554	0.334451	0.329086	0.309456
	1005	0.33108	0.223915	0.327924	0.312239	0.334568	0.334505	0.329131	0.309478
	1006	0.331142	0.223912	0.327938	0.312244	0.3346	0.334511	0.329112	0.30942
	1007	0.331116	0.223893	0.327963	0.31227	0.334595	0.334525	0.329121	0.309473
	1008	0.331177	0.22391	0.327963	0.312276	0.334613	0.334528	0.329161	0.309496
	1009	0.331171	0.223921	0.328019	0.312345	0.334641	0.334495	0.329137	0.309516
	1010	0.331191	0.223952	0.328029	0.312314	0.334674	0.334562	0.329163	0.309531
	1011	0.331225	0.223957	0.328034	0.312338	0.334657	0.334557	0.32921	0.309513
	1012	0.331188	0.223954	0.328042	0.31237	0.334681	0.33456	0.32924	0.309539
	1013	0.331204	0.223957	0.328091	0.312375	0.334725	0.334604	0.32924	0.309552
	1014	0.331214	0.22398	0.328109	0.312384	0.334726	0.334626	0.329243	0.309592
	1015	0.331246	0.223961	0.328095	0.312415	0.334735	0.334621	0.329272	0.309591
	1016	0.331245	0.223988	0.328133	0.312432	0.334728	0.334647	0.329223	0.309587
	1017	0.331244	0.223953	0.328146	0.312443	0.334768	0.334657	0.32931	0.309631
	1018	0.331304	0.223982	0.32816	0.312483	0.334791	0.334681	0.329324	0.309636
	1019	0.331309	0.224008	0.328186	0.312512	0.33481	0.334686	0.329336	0.309644
	1020	0.331289	0.22397	0.328195	0.31254	0.334828	0.334727	0.329327	0.309666
	1021	0.331355	0.223982	0.328189	0.312515	0.334815	0.334717	0.329366	0.30969
	1022	0.331323	0.223993	0.328206	0.312555	0.334852	0.334716	0.329403	0.309693
	1023	0.331349	0.224004	0.328214	0.312559	0.334886	0.334751	0.329379	0.309679
	1024	0.331371	0.223965	0.328266	0.312572	0.334916	0.334757	0.329421	0.309713
	1025	0.331383	0.22401	0.328254	0.312586	0.334924	0.334783	0.329459	0.309692
	1026	0.331419	0.223989	0.328229	0.312607	0.334913	0.334766	0.329437	0.309707
	1027	0.331446	0.224053	0.328244	0.312612	0.334946	0.334802	0.329463	0.309733
	1028	0.331456	0.224006	0.328274	0.312612	0.33495	0.334788	0.329491	0.309739
	1029	0.331459	0.224018	0.328329	0.312646	0.334994	0.334816	0.329485	0.309763
	1030	0.331481	0.22401	0.328322	0.312693	0.335019	0.334842	0.329507	0.309778
	1031	0.331497	0.224032	0.328335	0.312688	0.33502	0.334899	0.329511	0.309761
	1032	0.331474	0.224017	0.328348	0.312681	0.335059	0.33489	0.32956	0.309792
	1033	0.331511	0.224016	0.328335	0.312697	0.335053	0.334918	0.329532	0.309809
	1034	0.331533	0.224051	0.328362	0.312742	0.335062	0.334908	0.329562	0.309824
	1035	0.331547	0.224025	0.328359	0.312729	0.33509	0.334903	0.329594	0.309842
	1036	0.331565	0.224061	0.328404	0.312764	0.335076	0.334953	0.329615	0.309826
	1037	0.331553	0.224045	0.328402	0.312784	0.335094	0.334953	0.329589	0.309871
	1038	0.331636	0.224048	0.328393	0.312811	0.33512	0.334964	0.329632	0.309921
	1039	0.331634	0.224054	0.328414	0.312855	0.335153	0.335014	0.329648	0.309903
	1040	0.331632	0.224063	0.328399	0.312837	0.335133	0.335008	0.329666	0.309936
	1041	0.33164	0.224003	0.328436	0.31284	0.335156	0.335017	0.329691	0.309931
	1042	0.331649	0.224037	0.328483	0.312869	0.335205	0.335012	0.329685	0.309954
	1043	0.331687	0.224074	0.328424	0.312869	0.335258	0.335032	0.329668	0.309939
	1044	0.331686	0.224039	0.328437	0.312941	0.33524	0.335067	0.329707	0.309965
	1045	0.331731	0.224094	0.328484	0.312913	0.335266	0.335078	0.329724	0.309949
	1046	0.331742	0.224077	0.328492	0.31295	0.335299	0.335099	0.329722	0.31
	1047	0.331757	0.224083	0.328505	0.312996	0.335314	0.335105	0.329767	0.310026
	1048	0.331789	0.224093	0.328522	0.312984	0.335365	0.335134	0.329769	0.31006
	1049	0.331774	0.224091	0.328515	0.313013	0.335354	0.335215	0.329796	0.310074
	1050	0.33179	0.22405	0.328555	0.313043	0.335359	0.335179	0.329816	0.310058
	1051	0.331832	0.224077	0.328602	0.313072	0.335392	0.335201	0.329865	0.310078
	1052	0.331811	0.224087	0.328593	0.313106	0.335414	0.335239	0.329846	0.310107
	1053	0.331834	0.224102	0.328664	0.313124	0.335442	0.335244	0.329871	0.310135
	1054	0.331845	0.224104	0.328664	0.313149	0.33542	0.335271	0.329886	0.310139
	1055	0.331887	0.224097	0.328702	0.313168	0.33546	0.335316	0.329898	0.310136
	1056	0.331875	0.224116	0.328681	0.313211	0.33547	0.335308	0.329916	0.310157
	1057	0.331881	0.224097	0.328672	0.313217	0.335497	0.335266	0.32994	0.310136
	1058	0.331906	0.224112	0.32874	0.313241	0.335498	0.335316	0.329943	0.310151
	1059	0.331943	0.224101	0.328698	0.313273	0.335557	0.335297	0.329972	0.310198
	1060	0.331952	0.224142	0.328735	0.313274	0.335552	0.335339	0.329967	0.310196
	1061	0.331943	0.224107	0.328754	0.313324	0.335557	0.33536	0.329973	0.310199
	1062	0.331968	0.224106	0.32878	0.313375	0.335576	0.335366	0.330007	0.310234
	1063	0.331959	0.224148	0.328782	0.313348	0.335586	0.335408	0.330014	0.310234
	1064	0.331949	0.224155	0.328803	0.313396	0.335606	0.335368	0.330041	0.310224
	1065	0.332011	0.224148	0.328806	0.313381	0.335661	0.33544	0.330022	0.310244
	1066	0.332019	0.22418	0.3288	0.313398	0.33564	0.335471	0.330076	0.310275
	1067	0.332023	0.22418	0.328823	0.313395	0.335639	0.335441	0.330093	0.310293
	1068	0.332023	0.224185	0.32886	0.313432	0.33567	0.335425	0.330063	0.310318
	1069	0.332078	0.224185	0.328891	0.313449	0.335682	0.335486	0.330092	0.310343
	1070	0.332102	0.224198	0.328898	0.313467	0.335729	0.335533	0.330107	0.310341
	1071	0.332078	0.224162	0.328926	0.313454	0.335742	0.335495	0.330164	0.310349
	1072	0.332124	0.224184	0.328891	0.3135	0.335775	0.335516	0.330142	0.310375
	1073	0.332135	0.224198	0.328919	0.313536	0.335758	0.335581	0.330176	0.310385
	1074	0.332128	0.224167	0.32898	0.313534	0.335803	0.335571	0.3302	0.310362
	1075	0.332173	0.224178	0.328943	0.313599	0.335849	0.3356	0.330226	0.310396
	1076	0.332191	0.224195	0.328975	0.313575	0.33582	0.335621	0.330244	0.310402
	1077	0.332209	0.224181	0.32899	0.313613	0.335871	0.335631	0.330242	0.310412
	1078	0.332194	0.224232	0.328992	0.313625	0.335878	0.335649	0.330257	0.310421
	1079	0.332177	0.224196	0.329052	0.31363	0.335956	0.335678	0.330311	0.310429
	1080	0.33222	0.224225	0.329049	0.313641	0.335922	0.335701	0.330316	0.310459
	1081	0.332262	0.224274	0.3291	0.313684	0.33595	0.335713	0.330326	0.310491
	1082	0.332287	0.224232	0.329087	0.313718	0.335992	0.33573	0.330322	0.310481
	1083	0.332279	0.224224	0.329088	0.313741	0.335974	0.335734	0.330381	0.310516
	1084	0.33228	0.22425	0.329091	0.313778	0.335985	0.335747	0.330364	0.310486
	1085	0.332326	0.224259	0.329107	0.313757	0.33604	0.335781	0.33038	0.310538
	1086	0.332314	0.224282	0.329166	0.3138	0.336086	0.335753	0.330352	0.310526
	1087	0.332327	0.224266	0.329238	0.313815	0.336093	0.335808	0.330403	0.310539
	1088	0.332311	0.224281	0.329223	0.313843	0.336106	0.335815	0.330409	0.310559
	1089	0.33235	0.224321	0.32922	0.313838	0.336155	0.335832	0.330435	0.310559
	1090	0.332349	0.224312	0.329244	0.313888	0.336167	0.335864	0.330464	0.310589
	1091	0.332372	0.224305	0.329263	0.313908	0.336123	0.335869	0.330485	0.310583
	1092	0.332389	0.224282	0.329239	0.313876	0.336199	0.335869	0.330504	0.310611
	1093	0.332404	0.224317	0.329295	0.313939	0.336173	0.335886	0.330525	0.310599
	1094	0.332419	0.224322	0.329303	0.313965	0.336195	0.335921	0.330522	0.310615
	1095	0.332421	0.22432	0.329349	0.314007	0.336233	0.335928	0.33056	0.310632
	1096	0.332416	0.224316	0.329353	0.313971	0.336178	0.335906	0.330533	0.310645
	1097	0.332435	0.22432	0.329324	0.313993	0.336239	0.335969	0.330572	0.310659
	1098	0.33244	0.224323	0.329343	0.314036	0.336233	0.335967	0.330598	0.310687
	1099	0.332466	0.224297	0.329333	0.314049	0.336247	0.336023	0.330616	0.310697
	1100	0.332534	0.224348	0.329362	0.314044	0.336309	0.336047	0.330658	0.310695
	1101	0.3325	0.224316	0.32942	0.314086	0.336327	0.336045	0.330649	0.310713
	1102	0.332517	0.224326	0.329414	0.314075	0.336342	0.336011	0.330634	0.310715
	1103	0.332553	0.224344	0.329409	0.314094	0.33636	0.336039	0.330697	0.310721
	1104	0.332582	0.224366	0.329432	0.314111	0.336353	0.336046	0.330674	0.310781
	1105	0.332588	0.224357	0.329482	0.314134	0.336387	0.336096	0.330734	0.310752
	1106	0.33259	0.224338	0.329459	0.314176	0.336427	0.336105	0.330722	0.310751
	1107	0.332625	0.224372	0.329469	0.314205	0.336448	0.336087	0.330717	0.310782
	1108	0.332625	0.224362	0.329497	0.314187	0.336411	0.336158	0.330787	0.310833
	1109	0.332679	0.224356	0.329509	0.314222	0.336466	0.336148	0.330782	0.310817
	1110	0.332637	0.224389	0.329546	0.314254	0.336485	0.336154	0.330799	0.310833
	1111	0.332623	0.224372	0.32958	0.314295	0.336491	0.33615	0.330809	0.310859
	1112	0.332695	0.224359	0.329574	0.314265	0.336552	0.336181	0.330861	0.310901
	1113	0.332702	0.224407	0.329561	0.314299	0.336532	0.336234	0.330791	0.310872
	1114	0.332692	0.224421	0.329586	0.314339	0.33658	0.336243	0.330858	0.310906
	1115	0.332763	0.224394	0.329627	0.31434	0.336584	0.336238	0.330871	0.310895
	1116	0.332715	0.224413	0.329629	0.314342	0.336634	0.336289	0.330859	0.310894
	1117	0.332772	0.224374	0.329647	0.314359	0.33663	0.336294	0.330909	0.31093
	1118	0.332777	0.224394	0.329651	0.314356	0.336628	0.336279	0.330895	0.310922
	1119	0.332792	0.22439	0.329648	0.314401	0.33668	0.336307	0.330925	0.310944
	1120	0.332797	0.224374	0.329657	0.314429	0.336657	0.33633	0.330916	0.310984
	1121	0.332808	0.224405	0.329668	0.314459	0.336675	0.336358	0.330956	0.310996
	1122	0.332853	0.224396	0.329707	0.31448	0.336687	0.336343	0.33098	0.311052
	1123	0.332819	0.224419	0.329724	0.314494	0.336692	0.33637	0.330989	0.311061
	1124	0.33287	0.224397	0.329667	0.3145	0.336694	0.33639	0.330972	0.311052
	1125	0.332845	0.224434	0.329747	0.314508	0.336747	0.336422	0.330997	0.311061
	1126	0.332879	0.224412	0.329707	0.314543	0.336772	0.336413	0.33104	0.311087
	1127	0.332875	0.224444	0.329726	0.314525	0.336744	0.336433	0.331034	0.311042
	1128	0.332916	0.224442	0.329737	0.314584	0.336778	0.33643	0.331034	0.311091
	1129	0.332932	0.224422	0.329782	0.314601	0.336802	0.336443	0.33109	0.311122
	1130	0.332892	0.224428	0.329803	0.314606	0.336789	0.336477	0.331114	0.311111
	1131	0.33295	0.224445	0.329788	0.314611	0.336843	0.336475	0.331169	0.311115
	1132	0.332987	0.22444	0.329825	0.31468	0.336846	0.336501	0.331175	0.31112
	1133	0.332967	0.224449	0.329809	0.314679	0.336889	0.336511	0.331205	0.311174
	1134	0.333011	0.224453	0.329867	0.31468	0.336909	0.336529	0.331195	0.311167
	1135	0.333027	0.224463	0.329835	0.314689	0.336896	0.336511	0.331226	0.311183
	1136	0.333022	0.22448	0.329818	0.314737	0.336919	0.336517	0.331233	0.31119
	1137	0.333045	0.22445	0.329885	0.314761	0.336925	0.33654	0.331277	0.311189
	1138	0.333074	0.224483	0.329919	0.314775	0.336941	0.336575	0.331298	0.311213
	1139	0.333112	0.224466	0.329907	0.314763	0.336993	0.336624	0.331323	0.311217
	1140	0.333108	0.224464	0.32989	0.314818	0.33701	0.3366	0.331327	0.311251
	1141	0.333097	0.224546	0.329967	0.314843	0.337044	0.336631	0.331357	0.311272
	1142	0.333164	0.224504	0.329982	0.314811	0.336998	0.336619	0.331349	0.311252
	1143	0.33313	0.224519	0.330013	0.314862	0.337009	0.33664	0.331355	0.311293
	1144	0.333136	0.224544	0.329997	0.314873	0.337005	0.336676	0.331372	0.311286
	1145	0.333148	0.224535	0.330023	0.314912	0.337106	0.336685	0.331472	0.311282
	1146	0.333162	0.224534	0.330042	0.314893	0.337106	0.336705	0.331443	0.311337
	1147	0.333205	0.224527	0.330071	0.314925	0.337149	0.336713	0.33148	0.311303
	1148	0.333228	0.224563	0.330086	0.314907	0.33709	0.336732	0.331486	0.311316
	1149	0.333219	0.224587	0.330116	0.314901	0.337173	0.336731	0.331465	0.31134
	1150	0.333237	0.22457	0.33011	0.314938	0.33716	0.336754	0.331521	0.311347
	1151	0.333267	0.224575	0.330155	0.315022	0.337169	0.336764	0.331534	0.31134
	1152	0.333278	0.224554	0.330189	0.315022	0.337198	0.336794	0.331576	0.311367
	1153	0.333296	0.224595	0.330157	0.315048	0.337222	0.336811	0.331588	0.311369
	1154	0.333296	0.224561	0.330217	0.315116	0.337233	0.336847	0.331568	0.311393
	1155	0.333351	0.22457	0.330238	0.315095	0.337294	0.336841	0.331594	0.311451
	1156	0.333313	0.224571	0.330273	0.315143	0.337271	0.336861	0.331594	0.311412
	1157	0.333337	0.224593	0.330258	0.31515	0.337325	0.336887	0.331594	0.311465
	1158	0.333373	0.22457	0.330259	0.315161	0.337325	0.336909	0.331612	0.311439
	1159	0.333352	0.224621	0.330312	0.31516	0.337355	0.336955	0.331632	0.311487
	1160	0.333417	0.224597	0.330303	0.315199	0.337371	0.336943	0.331643	0.311513
	1161	0.333409	0.224585	0.33028	0.315223	0.337392	0.336949	0.331661	0.31149
	1162	0.33343	0.224617	0.330343	0.315296	0.337401	0.33698	0.331674	0.311527
	1163	0.333453	0.224623	0.330323	0.315286	0.337446	0.336986	0.331667	0.311555
	1164	0.33348	0.224606	0.330346	0.315295	0.33746	0.337027	0.331633	0.311506
	1165	0.333525	0.224599	0.330354	0.31533	0.337484	0.337021	0.331723	0.311602
	1166	0.33348	0.224634	0.33034	0.315331	0.337483	0.337064	0.331777	0.311587
	1167	0.333507	0.224588	0.330352	0.315388	0.337492	0.337049	0.331757	0.311601
	1168	0.333549	0.224587	0.330399	0.315409	0.337485	0.33707	0.331791	0.311608
	1169	0.333515	0.224597	0.330383	0.315449	0.337507	0.337088	0.331798	0.311613
	1170	0.333603	0.224593	0.330405	0.315414	0.33754	0.3371	0.331781	0.311629
	1171	0.333571	0.224645	0.330409	0.315455	0.337571	0.337134	0.331832	0.311643
	1172	0.333606	0.224637	0.330444	0.315482	0.337563	0.337089	0.331845	0.311675
	1173	0.333598	0.224623	0.330453	0.315448	0.337594	0.337112	0.331842	0.311711
	1174	0.333641	0.224667	0.330468	0.315513	0.337598	0.337158	0.331827	0.311675
	1175	0.333634	0.224627	0.330447	0.315512	0.337641	0.337167	0.331886	0.311722
	1176	0.333688	0.224632	0.33051	0.315535	0.337621	0.337174	0.331895	0.311723
	1177	0.333637	0.224634	0.330485	0.315556	0.337659	0.337185	0.331905	0.311701
	1178	0.333683	0.224661	0.33054	0.315543	0.337644	0.337155	0.331923	0.311738
	1179	0.333745	0.224659	0.330506	0.315599	0.337681	0.33721	0.331921	0.311748
	1180	0.333716	0.224653	0.330507	0.315562	0.337723	0.337246	0.331962	0.311774
	1181	0.333708	0.224695	0.330574	0.315599	0.337699	0.337277	0.332	0.311729
	1182	0.333735	0.224701	0.33055	0.315633	0.337717	0.337269	0.331997	0.31176
	1183	0.333746	0.224679	0.33057	0.315678	0.337711	0.33724	0.332003	0.311824
	1184	0.333792	0.224696	0.330622	0.315642	0.337709	0.337316	0.332016	0.311778
	1185	0.333775	0.224713	0.330615	0.3157	0.337759	0.3373	0.332061	0.311845
	1186	0.33376	0.224715	0.330653	0.3157	0.337791	0.337325	0.332087	0.3118
	1187	0.333784	0.22471	0.330666	0.315734	0.33783	0.33737	0.332063	0.311842
	1188	0.333804	0.22473	0.330648	0.315761	0.337848	0.337379	0.332097	0.311868
	1189	0.333821	0.224725	0.330677	0.315768	0.337862	0.337399	0.332124	0.311865
	1190	0.333816	0.224747	0.330709	0.315795	0.337898	0.337417	0.332118	0.311891
	1191	0.333864	0.224742	0.33072	0.315817	0.337903	0.337408	0.332082	0.311881
	1192	0.333866	0.224753	0.330711	0.315835	0.337919	0.337438	0.33214	0.31193
	1193	0.333882	0.224766	0.330761	0.315847	0.337946	0.337486	0.332127	0.31192
	1194	0.333929	0.224729	0.330762	0.315866	0.337932	0.337475	0.332186	0.311933
	1195	0.333948	0.224716	0.330756	0.31591	0.337974	0.337501	0.332199	0.31196
	1196	0.333948	0.224717	0.330812	0.315891	0.337999	0.337465	0.332243	0.311982
	1197	0.333962	0.22475	0.330775	0.315954	0.338037	0.337537	0.332214	0.311972
	1198	0.333994	0.224727	0.330828	0.31593	0.338046	0.337515	0.332197	0.311983
	1199	0.334013	0.224728	0.330818	0.315955	0.338068	0.337565	0.33227	0.312035
	1200	0.334009	0.22475	0.330829	0.315973	0.338065	0.337586	0.332261	0.311989
	1201	0.334018	0.224739	0.330845	0.316036	0.33811	0.337564	0.332308	0.312037
	1202	0.334075	0.224741	0.330884	0.316066	0.338125	0.337563	0.332283	0.312051
	1203	0.334063	0.224763	0.330883	0.316057	0.338156	0.337617	0.332283	0.312089
	1204	0.334076	0.224764	0.33085	0.316069	0.338172	0.337649	0.332328	0.312085
	1205	0.334088	0.224795	0.330917	0.316091	0.338162	0.337666	0.332373	0.312128
	1206	0.334104	0.224773	0.330931	0.316096	0.33821	0.337682	0.332384	0.312122
	1207	0.334105	0.224786	0.330971	0.316148	0.338157	0.33768	0.33241	0.312139
	1208	0.334155	0.224795	0.330941	0.316157	0.338214	0.337685	0.332395	0.312112
	1209	0.334173	0.224792	0.330933	0.316179	0.338236	0.33771	0.332384	0.312181
	1210	0.334178	0.22478	0.33105	0.316228	0.338272	0.337733	0.332462	0.312173
	1211	0.334177	0.224804	0.330996	0.31625	0.338272	0.337718	0.332448	0.312185
	1212	0.33421	0.224769	0.331071	0.316233	0.338281	0.337795	0.332462	0.312191
	1213	0.334228	0.224776	0.331036	0.316285	0.33832	0.337773	0.332476	0.31219
	1214	0.334212	0.224768	0.331061	0.316322	0.338373	0.337812	0.332486	0.31221
	1215	0.334263	0.224823	0.331103	0.316344	0.338328	0.337793	0.332511	0.312225
	1216	0.33424	0.224802	0.331121	0.316347	0.338371	0.337852	0.332531	0.312225
	1217	0.334269	0.224806	0.331106	0.316379	0.33841	0.337826	0.332554	0.312248
	1218	0.334269	0.224806	0.331086	0.316406	0.338419	0.337888	0.332551	0.312272
	1219	0.334327	0.224831	0.331146	0.316415	0.338453	0.337908	0.332532	0.312248
	1220	0.334314	0.224834	0.331154	0.316396	0.338444	0.337898	0.332581	0.312247
	1221	0.334328	0.224842	0.331128	0.316394	0.338456	0.337876	0.332588	0.312275
	1222	0.334335	0.224846	0.331146	0.316471	0.338474	0.337899	0.332622	0.31229
	1223	0.334364	0.224855	0.331199	0.316411	0.338513	0.337916	0.332618	0.312311
	1224	0.334385	0.224825	0.331191	0.316426	0.338526	0.337918	0.332641	0.312304
	1225	0.334384	0.224848	0.331206	0.316474	0.338538	0.337941	0.332686	0.312333
	1226	0.334362	0.224883	0.331241	0.316513	0.338548	0.337957	0.332681	0.31235
	1227	0.334432	0.224889	0.331206	0.316523	0.338578	0.337965	0.332696	0.312356
	1228	0.334399	0.224905	0.331258	0.316574	0.338608	0.337997	0.332718	0.312372
	1229	0.334422	0.224938	0.331295	0.316516	0.338621	0.338	0.332701	0.312345
	1230	0.334412	0.224913	0.33132	0.316587	0.338626	0.338054	0.332751	0.31239
	1231	0.334461	0.224917	0.331326	0.316606	0.338683	0.338047	0.332773	0.3124
	1232	0.334476	0.224936	0.331326	0.316659	0.338682	0.338037	0.332793	0.312383
	1233	0.334475	0.22492	0.331359	0.316641	0.338727	0.338103	0.332814	0.312397
	1234	0.334478	0.224905	0.331364	0.316632	0.338763	0.338114	0.332843	0.312414
	1235	0.334483	0.224944	0.331378	0.3167	0.338749	0.338132	0.332818	0.312414
	1236	0.334511	0.224945	0.33141	0.316713	0.338804	0.338176	0.332814	0.312462
	1237	0.334503	0.224942	0.331455	0.31674	0.338801	0.33819	0.332828	0.312476
	1238	0.334541	0.224902	0.331467	0.3168	0.338838	0.338163	0.332832	0.312492
	1239	0.334562	0.224943	0.331472	0.316792	0.33884	0.338205	0.332886	0.312482
	1240	0.334583	0.224927	0.331496	0.316817	0.338857	0.338246	0.332905	0.31251
	1241	0.334608	0.224944	0.331491	0.316853	0.338875	0.338267	0.332906	0.312548
	1242	0.334636	0.224939	0.331471	0.316887	0.338855	0.338254	0.332935	0.31257
	1243	0.334639	0.224943	0.33149	0.316834	0.338853	0.338268	0.33294	0.312593
	1244	0.334667	0.224931	0.331496	0.316904	0.338899	0.338279	0.332962	0.312598
	1245	0.334667	0.224967	0.331518	0.316899	0.338933	0.338305	0.332963	0.312594
	1246	0.334669	0.224994	0.331488	0.316906	0.338922	0.338295	0.33296	0.312606
	1247	0.334708	0.224978	0.331561	0.316917	0.338926	0.338318	0.332983	0.312611
	1248	0.334708	0.224936	0.331557	0.316907	0.338978	0.338362	0.333034	0.312604
	1249	0.334748	0.224943	0.331564	0.316956	0.338987	0.338362	0.333024	0.312621
	1250	0.33475	0.224968	0.331569	0.316978	0.339019	0.338352	0.333048	0.312651
	1251	0.334759	0.224992	0.331564	0.316995	0.339007	0.338384	0.333061	0.312615
	1252	0.334777	0.22499	0.331593	0.317017	0.339007	0.338362	0.333071	0.31268
	1253	0.334801	0.224976	0.33163	0.31706	0.339021	0.338398	0.333088	0.312707
	1254	0.334792	0.22501	0.331658	0.317048	0.339067	0.338421	0.333079	0.312713
	1255	0.334829	0.224977	0.331657	0.317092	0.339094	0.338408	0.333125	0.312729
	1256	0.334839	0.225035	0.331671	0.317031	0.339115	0.338471	0.333169	0.312714
	1257	0.334842	0.225016	0.331725	0.317064	0.33913	0.338466	0.333144	0.312771
	1258	0.334844	0.22503	0.331686	0.317108	0.339141	0.338492	0.333184	0.312752
	1259	0.334854	0.225047	0.331742	0.317093	0.339141	0.338526	0.33318	0.31277
	1260	0.334873	0.225066	0.331739	0.317108	0.33918	0.338533	0.333198	0.312782
	1261	0.334883	0.225055	0.331749	0.317097	0.339179	0.338521	0.333203	0.312768
	1262	0.334878	0.22507	0.33179	0.317071	0.339213	0.338555	0.333239	0.312787
	1263	0.334891	0.225084	0.331784	0.317162	0.339285	0.338566	0.333267	0.312788
	1264	0.334924	0.225073	0.331804	0.317222	0.339243	0.338603	0.333276	0.312807
	1265	0.334941	0.225072	0.331805	0.317242	0.339262	0.338602	0.333308	0.312847
	1266	0.334937	0.225032	0.331846	0.317234	0.339293	0.338614	0.333323	0.312835
	1267	0.334957	0.225069	0.331884	0.317297	0.339316	0.338648	0.333334	0.312844
	1268	0.335008	0.225068	0.331881	0.317289	0.33933	0.338674	0.333362	0.312845
	1269	0.334984	0.225069	0.331896	0.317306	0.339329	0.33867	0.333353	0.312869
	1270	0.33502	0.225098	0.33197	0.317279	0.339364	0.338692	0.333406	0.312884
	1271	0.335054	0.225107	0.331971	0.317375	0.339391	0.33872	0.333397	0.312906
	1272	0.335054	0.225055	0.331977	0.317399	0.339385	0.338714	0.333383	0.312912
	1273	0.335047	0.225068	0.332016	0.317365	0.339429	0.338764	0.333414	0.312922
	1274	0.335084	0.225067	0.332032	0.317455	0.339465	0.338773	0.333395	0.312964
	1275	0.335065	0.225061	0.331983	0.317426	0.33947	0.338775	0.333438	0.312935
	1276	0.335108	0.225077	0.332	0.317469	0.33951	0.338788	0.333432	0.312964
	1277	0.335174	0.22505	0.332	0.317467	0.339488	0.33883	0.33348	0.313009
	1278	0.335167	0.225058	0.332007	0.317539	0.33947	0.338841	0.333499	0.313047
	1279	0.335145	0.225078	0.332004	0.317484	0.339496	0.338792	0.333516	0.313053
	1280	0.335199	0.225075	0.332037	0.317545	0.339491	0.338827	0.333521	0.313041
	1281	0.335207	0.225086	0.332042	0.317512	0.339465	0.338844	0.333532	0.313062
	1282	0.335213	0.225081	0.332041	0.31759	0.339362	0.338883	0.333539	0.313066
	1283	0.335211	0.225104	0.332061	0.31757	0.339354	0.338917	0.333595	0.313083
	1284	0.335261	0.225135	0.332059	0.317625	0.339375	0.338937	0.333589	0.313081
	1285	0.335248	0.225158	0.332089	0.317682	0.339411	0.338954	0.33361	0.313094
	1286	0.335273	0.225186	0.332095	0.317622	0.339417	0.338963	0.333657	0.313115
	1287	0.335315	0.225123	0.332138	0.317698	0.339391	0.338957	0.333593	0.313104
	1288	0.335287	0.225152	0.332174	0.317716	0.339422	0.339016	0.333677	0.313148
	1289	0.335301	0.225169	0.332089	0.317656	0.339496	0.33901	0.33369	0.313126
	1290	0.335342	0.22518	0.332177	0.317825	0.33947	0.338969	0.333712	0.313176
	1291	0.335335	0.225186	0.332201	0.317738	0.3395	0.338993	0.333684	0.313183
	1292	0.335335	0.225187	0.332186	0.31775	0.339522	0.339002	0.333746	0.313175
	1293	0.335377	0.225192	0.332234	0.317811	0.339552	0.339022	0.333714	0.313136
	1294	0.335365	0.225196	0.332257	0.31779	0.339547	0.339045	0.333763	0.313188
	1295	0.335365	0.225171	0.332251	0.31786	0.339579	0.339076	0.333785	0.313217
	1296	0.335402	0.2252	0.332303	0.317828	0.33962	0.3391	0.333777	0.313211
	1297	0.3354	0.22517	0.332315	0.317882	0.339651	0.339172	0.333822	0.313222
	1298	0.335456	0.225193	0.332305	0.317882	0.339646	0.339133	0.333783	0.313213
	1299	0.335477	0.225189	0.332361	0.317886	0.33966	0.339152	0.333762	0.313286
	1300	0.335443	0.225203	0.33235	0.317916	0.339689	0.339178	0.333864	0.313304
	1301	0.335487	0.225232	0.332387	0.317927	0.339726	0.339189	0.333877	0.3133
	1302	0.33547	0.225253	0.332393	0.317961	0.339729	0.339242	0.333879	0.313325
	1303	0.335511	0.225227	0.332363	0.318001	0.339751	0.339235	0.333939	0.313314
	1304	0.335508	0.225241	0.332429	0.317983	0.339788	0.339259	0.333924	0.313328
	1305	0.335523	0.225225	0.332424	0.318029	0.339752	0.339241	0.333954	0.313307
	1306	0.335573	0.225237	0.332479	0.31806	0.339827	0.339275	0.333949	0.31336
	1307	0.335533	0.225204	0.3325	0.318062	0.339819	0.339293	0.333971	0.313352
	1308	0.335555	0.225253	0.332496	0.318048	0.339828	0.339279	0.333983	0.313366
	1309	0.335593	0.225271	0.332508	0.318062	0.339871	0.339311	0.333992	0.313382
	1310	0.335597	0.225248	0.332503	0.318073	0.339861	0.33934	0.334034	0.313389
	1311	0.335592	0.225249	0.332497	0.318142	0.339875	0.339366	0.334006	0.313405
	1312	0.335608	0.225272	0.332525	0.318124	0.339899	0.339379	0.334058	0.313389
	1313	0.335631	0.225255	0.332536	0.318182	0.339944	0.339379	0.334039	0.313439
	1314	0.335664	0.225268	0.332561	0.318154	0.339963	0.339387	0.334064	0.313422
	1315	0.335678	0.225254	0.332586	0.318186	0.339955	0.339415	0.334109	0.313436
	1316	0.335675	0.225248	0.332615	0.318202	0.33995	0.339457	0.334107	0.313455
	1317	0.335678	0.225304	0.332609	0.318237	0.33998	0.339433	0.334125	0.313472
	1318	0.335665	0.225299	0.332578	0.318239	0.339995	0.339451	0.334167	0.313506
	1319	0.3357	0.22529	0.33262	0.318255	0.340009	0.339475	0.334158	0.313509
	1320	0.335729	0.225258	0.332684	0.318289	0.340031	0.339498	0.334142	0.313505
	1321	0.33576	0.22531	0.332667	0.318306	0.340068	0.339495	0.33421	0.313545
	1322	0.33577	0.225327	0.332671	0.318339	0.340092	0.33951	0.33421	0.313522
	1323	0.335788	0.225285	0.332684	0.318369	0.340119	0.339526	0.334225	0.313581
	1324	0.335751	0.225324	0.332729	0.31832	0.340102	0.339568	0.334231	0.313596
	1325	0.335817	0.22531	0.33272	0.318413	0.340171	0.33957	0.334234	0.313624
	1326	0.335815	0.225318	0.332723	0.318418	0.340172	0.339608	0.334308	0.313584
	1327	0.335847	0.225327	0.332769	0.318408	0.340181	0.339608	0.334274	0.313607
	1328	0.335835	0.225341	0.332771	0.318451	0.340193	0.33962	0.334306	0.31364
	1329	0.335873	0.225315	0.332793	0.318475	0.340208	0.339633	0.334319	0.313653
	1330	0.335889	0.225385	0.332785	0.318477	0.340243	0.339646	0.334323	0.313675
	1331	0.335927	0.225302	0.332779	0.318514	0.340265	0.339684	0.334346	0.313658
[truncated: 64,698 more rows]

## Sheet: Figure S6
	Figure S6a									Figure S6b
[truncated: 21,669 more rows]

[truncated: 15 more sheets: Figure S7, Figure S8, Figure S9, Figure S10, Figure S11, Figure S12, Figure S13, Figure S14, Figure S15, Figure S16, Figure S17, Figure S18, Figure S19, Figure S22, Figure S23]
